# Supplementary material for: Genome‐wide analysis of epigenetic and transcriptional changes associated with heterosis in pigeonpea
Source: Plant Biotechnol J. 2020 Feb 3;18(8):1697–710. doi: 10.1111/pbi.13333 (PMC7336283; doi:10.1111/pbi.13333)
Supplement: Supplementary file 2 — Supplementary File [file PBI-18-1697-s001.xlsx]

## Sheet: Table S4
Table S4. List of common DMRs among parental lines and hybrids
ICPH 2671 hybrid combination
Chromosome	Start	End	Type	ICPA 2043	ICPR 2671	ICPH 2671	MPV	F1>=MPV	Hyper/Hypo	Overlap	p-value
CcLG01	28943	30134	CHG	0.16	0.67	0.19	0.415	TCdM	Hypo	1142	3.38965e-55
CcLG01	70993	71053	CHH	0.1	0.65	0.44	0.375	TCM	Hyper	39	1.3264e-08
CcLG01	73262	73310	CHH	0.06	0.28	0.03	0.17	TCdM	Hypo	48	0.00100467
CcLG01	73263	73310	CHH	0.06	0.3	0.03	0.18	TCdM	Hypo	47	0.000486263
CcLG01	167532	167588	CHH	0.08	0.23	0.07	0.155	TCdM	Hypo	39	1.17354e-05
CcLG01	173311	173369	CHH	0.02	0.27	0.03	0.145	TCdM	Hypo	56	5.17081e-05
CcLG01	187954	187972	CHH	0.08	0.33	0.04	0.205	TCdM	Hypo	18	0.000212993
CcLG01	289288	289340	CHH	0.15	0.38	0.4	0.265	TCM	Hyper	52	1.47502e-07
CcLG01	289292	289342	CHH	0.17	0.43	0.4	0.3	TCM	Hyper	50	8.13574e-08
CcLG01	361929	361974	CHH	0.25	0.51	0.06	0.38	TCdM	Hypo	33	0.000676301
CcLG01	362291	362323	CHH	0.23	0.5	0.19	0.365	TCdM	Hypo	32	0.00173312
CcLG01	362298	362323	CHH	0.24	0.55	0.19	0.395	TCdM	Hypo	25	0.00193527
CcLG01	367932	367960	CHH	0.15	0.51	0.14	0.33	TCdM	Hypo	28	0.00995811
CcLG01	438303	440054	CG	0.97	0.03	0.68	0.5	TCM	Hyper	1751	1.6051779E-310
CcLG01	438579	439310	CHG	0.89	0.02	0.61	0.455	TCM	Hyper	731	3.69661e-155
CcLG01	439540	440002	CHG	0.67	0.04	0.48	0.355	TCM	Hyper	462	3.6691e-17
CcLG01	441498	441522	CHH	0.19	0.39	0.17	0.29	TCdM	Hypo	15	0.001947
CcLG01	445491	445584	CHH	0.14	0.36	0.15	0.25	TCdM	Hypo	47	1.02277e-11
CcLG01	476918	477986	CG	0.86	0.19	0.55	0.525	TCM	Hyper	764	6.8903e-39
CcLG01	496496	496526	CHH	0.07	0.27	0.31	0.17	TCM	Hyper	28	0.000183147
CcLG01	525028	525040	CHH	0.14	0.3	0.28	0.22	TCM	Hyper	12	2.93032e-06
CcLG01	527935	527988	CHH	0.25	0.03	0.09	0.14	TCdM	Hypo	48	0.000175177
CcLG01	645018	645038	CHH	0.17	0.36	0.39	0.265	TCM	Hyper	17	0.00161392
CcLG01	645239	645250	CHH	0.1	0.3	0.31	0.2	TCM	Hyper	11	0.000773832
CcLG01	648480	648515	CHH	0.04	0.26	0.28	0.15	TCM	Hyper	24	0.00044359
CcLG01	649289	649328	CHH	0.05	0.21	0.26	0.13	TCM	Hyper	39	0.000883076
CcLG01	672386	672426	CHH	0.07	0.28	0.32	0.175	TCM	Hyper	28	3.61472e-05
CcLG01	680204	680595	CHG	0.42	0.08	0.35	0.25	TCM	Hyper	391	4.34241e-05
CcLG01	680522	681618	CHG	0.56	0.14	0.37	0.35	TCM	Hyper	581	6.92429e-26
CcLG01	680524	681620	CHG	0.61	0.19	0.37	0.4	TCdM	Hypo	581	6.78714e-25
CcLG01	687236	687896	CG	0.83	0.22	0.64	0.525	TCM	Hyper	660	9.05008e-52
CcLG01	692224	692281	CHG	0.59	0.23	0.67	0.41	TCM	Hyper	57	7.14414e-06
CcLG01	697663	698474	CG	0.28	0.01	0.32	0.145	TCM	Hyper	811	4.19778e-23
CcLG01	713058	713063	CHH	0.43	0.91	0.38	0.67	TCdM	Hypo	5	0.00106223
CcLG01	713079	713117	CHH	0.12	0.35	0.37	0.235	TCM	Hyper	35	0.000313298
CcLG01	770665	770730	CHH	0.03	0.23	0.13	0.13	TCM	Hypo	52	5.56522e-06
CcLG01	770667	770730	CHH	0.03	0.25	0.13	0.14	TCdM	Hypo	52	3.61864e-06
CcLG01	790289	790362	CHH	0.24	0.03	0.08	0.135	TCdM	Hypo	43	1.76027e-07
CcLG01	797534	798149	CG	0.47	0.11	0.46	0.29	TCM	Hyper	615	1.27162e-14
CcLG01	797635	798284	CG	0.75	0.37	0.46	0.56	TCdM	Hypo	640	5.61061e-14
CcLG01	804107	804818	CG	0.6	0.26	0.42	0.43	TCdM	Hypo	694	2.98819e-11
CcLG01	804124	804818	CG	0.55	0.14	0.42	0.345	TCM	Hyper	694	3.00392e-14
CcLG01	806582	806634	CHH	0.26	0.07	0.27	0.165	TCM	Hyper	43	0.000268839
CcLG01	866778	866801	CHH	0.02	0.39	0.36	0.205	TCM	Hyper	23	0.000221179
CcLG01	867120	867217	CHH	0.08	0.39	0.22	0.235	TCdM	Hypo	87	5.38375e-07
CcLG01	867381	867413	CHH	0.07	0.27	0.25	0.17	TCM	Hyper	32	0.000176288
CcLG01	906049	906071	CHH	0.03	0.23	0.24	0.13	TCM	Hyper	21	0.000371758
CcLG01	909418	909507	CHH	0.06	0.36	0.33	0.21	TCM	Hyper	70	1.31705e-07
CcLG01	912973	912998	CHH	0.13	0.49	0.14	0.31	TCdM	Hypo	21	0.000949253
CcLG01	913031	913065	CHH	0.13	0.46	0.06	0.295	TCdM	Hypo	26	1.15182e-05
CcLG01	965919	965964	CHH	0.02	0.36	0.03	0.19	TCdM	Hypo	45	0.000243665
CcLG01	1002582	1002655	CHH	0.1	0.87	0.2	0.485	TCdM	Hypo	66	6.69405e-07
CcLG01	1014543	1014575	CHH	0.19	0.57	0.11	0.38	TCdM	Hypo	32	0.00170982
CcLG01	1060140	1060179	CHG	0.33	0.71	0.72	0.52	TCM	Hyper	36	0.00100011
CcLG01	1080264	1080318	CHH	0.06	0.25	0.26	0.155	TCM	Hyper	54	6.57446e-07
CcLG01	1081999	1082046	CHH	0.15	0.41	0.41	0.28	TCM	Hyper	42	9.50506e-06
CcLG01	1101062	1101148	CHH	0.13	0.31	0.1	0.22	TCdM	Hypo	71	0.000512833
CcLG01	1122791	1122803	CHH	0.32	0.7	0.06	0.51	TCdM	Hypo	12	0.000878888
CcLG01	1126423	1126479	CHH	0.03	0.28	0.05	0.155	TCdM	Hypo	56	4.91586e-08
CcLG01	1134648	1134717	CHH	0.17	0.49	0.6	0.33	TCM	Hyper	64	9.61335e-07
CcLG01	1134652	1134717	CHH	0.18	0.52	0.6	0.35	TCM	Hyper	60	2.59438e-07
CcLG01	1144052	1144134	CHH	0.49	0.03	0.12	0.26	TCdM	Hypo	76	4.58824e-06
CcLG01	1179489	1179548	CHH	0.1	0.34	0.28	0.22	TCM	Hyper	57	8.35951e-07
CcLG01	1216685	1217204	CG	0.32	0.04	0.14	0.18	TCdM	Hypo	318	2.9298e-30
CcLG01	1232263	1232607	CG	0.59	0.28	0.37	0.435	TCdM	Hypo	219	4.22738e-18
CcLG01	1274791	1274867	CHH	0.11	0.88	0.21	0.495	TCdM	Hypo	76	2.56755e-07
CcLG01	1275912	1275995	CHH	0.17	0.55	0.14	0.36	TCdM	Hypo	61	9.69559e-06
CcLG01	1301508	1301524	CHH	0.27	0.63	0.78	0.45	TCM	Hyper	16	0.0090944
CcLG01	1311968	1312048	CHH	0.09	0.32	0.26	0.205	TCM	Hyper	74	7.28638e-10
CcLG01	1311972	1312048	CHH	0.09	0.34	0.26	0.215	TCM	Hyper	70	5.94139e-10
CcLG01	1355058	1355126	CHH	0.19	0.62	0.56	0.405	TCM	Hyper	68	5.66152e-06
CcLG01	1355079	1355146	CHH	0.46	0.94	0.56	0.7	TCdM	Hypo	47	4.42672e-08
CcLG01	1377970	1378750	CG	0.42	0.12	0.29	0.27	TCM	Hyper	563	3.32086e-15
CcLG01	1378187	1378750	CG	0.37	0.06	0.29	0.215	TCM	Hyper	563	5.10855e-17
CcLG01	1390924	1390964	CHH	0.31	0.79	0.44	0.55	TCdM	Hypo	23	7.86049e-07
CcLG01	1414640	1414692	CHH	0.1	0.36	0.35	0.23	TCM	Hyper	31	3.86938e-09
CcLG01	1420480	1420533	CHH	0.09	0.35	0.3	0.22	TCM	Hyper	53	2.66263e-05
CcLG01	1422540	1422577	CHH	0.26	0.52	0.39	0.39	TCM	Hypo	26	6.1639e-06
CcLG01	1478017	1478102	CHH	0.32	0.86	0.76	0.59	TCM	Hyper	82	6.6897e-07
CcLG01	1478020	1478103	CHH	0.27	0.86	0.76	0.565	TCM	Hyper	83	2.66584e-07
CcLG01	1529100	1529185	CHH	0.13	0.81	0.26	0.47	TCdM	Hypo	67	2.35196e-08
CcLG01	1532891	1533406	CG	0.34	0.04	0.22	0.19	TCM	Hyper	515	1.40025e-34
CcLG01	1555719	1555755	CHH	0.46	0.94	0.12	0.7	TCdM	Hypo	26	6.7043e-06
CcLG01	1556235	1556283	CHH	0.2	0.73	0.3	0.465	TCdM	Hypo	39	0.000109278
CcLG01	1601871	1602749	CG	0.62	0.3	0.4	0.46	TCdM	Hypo	728	2.56527e-35
CcLG01	1601988	1602749	CG	0.58	0.24	0.4	0.41	TCdM	Hypo	728	1.07854e-36
CcLG01	1602108	1602749	CG	0.41	0.11	0.4	0.26	TCM	Hyper	641	4.83528e-25
CcLG01	1626918	1627220	CG	0.38	0.01	0.17	0.195	TCdM	Hypo	302	4.86152e-36
CcLG01	1627720	1627969	CG	0.01	0.69	0.3	0.35	TCdM	Hypo	249	5.75825e-27
CcLG01	1645911	1645978	CHH	0.04	0.39	0.32	0.215	TCM	Hyper	38	2.5629e-08
CcLG01	1648197	1648247	CHH	0.13	0.47	0.48	0.3	TCM	Hyper	50	2.35147e-05
CcLG01	1648755	1648806	CHH	0.21	0.44	0.21	0.325	TCdM	Hypo	27	1.5681e-05
CcLG01	1649354	1649416	CHH	0.13	0.46	0.55	0.295	TCM	Hyper	62	1.81146e-07
CcLG01	1661750	1661890	CHH	0.3	0.72	0.49	0.51	TCdM	Hypo	70	2.40337e-13
CcLG01	1662615	1662725	CHH	0.52	0.15	0.42	0.335	TCM	Hyper	110	2.54154e-06
CcLG01	1662620	1662725	CHH	0.52	0.14	0.42	0.33	TCM	Hyper	105	1.07233e-06
CcLG01	1672317	1672330	CHH	0.45	1	0.44	0.725	TCdM	Hypo	13	0.023954
CcLG01	1680497	1681214	CG	0.36	0.76	0.87	0.56	TCM	Hyper	717	6.33585e-08
CcLG01	1734252	1734684	CG	0.39	0.01	0.31	0.2	TCM	Hyper	432	2.43675e-97
CcLG01	1754931	1755192	CHG	0.92	0.39	0.83	0.655	TCM	Hyper	261	4.60551e-10
CcLG01	1755089	1755879	CG	0.92	0.15	0.41	0.535	TCdM	Hypo	538	5.32645e-77
CcLG01	1755192	1755238	CHG	0.98	0.46	0.93	0.72	TCM	Hyper	46	2.91664e-24
CcLG01	1755226	1756241	CG	0.83	0.13	0.41	0.48	TCdM	Hypo	538	3.69458e-118
CcLG01	1788485	1788577	CHH	0.26	0.88	0.21	0.57	TCdM	Hypo	50	9.63729e-10
CcLG01	1822324	1822374	CHH	0.24	0.69	0.37	0.465	TCdM	Hypo	26	8.71469e-07
CcLG01	1840093	1840662	CG	0.03	0.56	0.18	0.295	TCdM	Hypo	569	2.05552e-33
CcLG01	1844391	1844416	CHH	0.28	0.03	0.04	0.155	TCdM	Hypo	25	0.000115404
CcLG01	1869516	1869584	CHH	0.08	0.35	0.39	0.215	TCM	Hyper	68	4.56603e-18
CcLG01	1869736	1869800	CHH	0.25	0.51	0.55	0.38	TCM	Hyper	63	7.37183e-07
CcLG01	1869737	1869818	CHH	0.24	0.49	0.55	0.365	TCM	Hyper	62	9.17332e-08
CcLG01	1869743	1869818	CHH	0.2	0.47	0.55	0.335	TCM	Hyper	56	1.04579e-07
CcLG01	1869884	1869941	CHH	0.27	0.61	0.47	0.44	TCM	Hyper	31	3.84044e-13
CcLG01	1869996	1870550	CG	0.52	0.22	0.2	0.37	TCdM	Hypo	554	1.83857e-12
CcLG01	1870089	1870550	CG	0.44	0.07	0.2	0.255	TCdM	Hypo	461	3.02249e-19
CcLG01	1870091	1870482	CG	0.37	0.06	0.2	0.215	TCdM	Hypo	391	1.13756e-16
CcLG01	1870092	1870172	CHH	0.39	0.07	0.12	0.23	TCdM	Hypo	41	1.65207e-09
CcLG01	1870093	1870482	CG	0.38	0.04	0.2	0.21	TCdM	Hypo	389	5.11647e-19
CcLG01	1870096	1870172	CHH	0.41	0.03	0.12	0.22	TCdM	Hypo	41	4.86104e-12
CcLG01	1873585	1873633	CHH	0.11	0.41	0.41	0.26	TCM	Hyper	43	3.00199e-06
CcLG01	1883331	1884318	CG	0.36	0.01	0.08	0.185	TCdM	Hypo	831	1.94038e-43
CcLG01	1908787	1908897	CHH	0.29	0.03	0.03	0.16	TCdM	Hypo	87	6.51097e-09
CcLG01	1921189	1921252	CHH	0.04	0.51	0.45	0.275	TCM	Hyper	63	0.000155803
CcLG01	1922010	1922039	CHH	0.06	0.43	0.04	0.245	TCdM	Hypo	25	0.00179958
CcLG01	1922253	1922315	CHH	0.21	0.5	0.26	0.355	TCdM	Hypo	33	4.50653e-08
CcLG01	1922256	1922322	CHH	0.2	0.49	0.26	0.345	TCdM	Hypo	33	1.94173e-08
CcLG01	1923945	1923987	CHH	0.09	0.34	0.17	0.215	TCdM	Hypo	26	2.94441e-05
CcLG01	1924220	1924245	CHH	0.1	0.5	0.07	0.3	TCdM	Hypo	25	0.000276473
CcLG01	1930954	1931527	CG	0.44	0.98	0.68	0.71	TCdM	Hypo	488	1.38533e-14
CcLG01	1931221	1931312	CHG	0.04	0.87	0.73	0.455	TCM	Hyper	91	1.13759e-07
CcLG01	1931820	1931861	CHH	0.22	0.03	0.21	0.125	TCM	Hyper	41	0.000583713
CcLG01	2005231	2005263	CHH	0.02	0.2	0.02	0.11	TCdM	Hypo	28	1.33654e-05
CcLG01	2033421	2033466	CHH	0.17	0.45	0.2	0.31	TCdM	Hypo	28	5.21333e-10
CcLG01	2033512	2033556	CHH	0.29	0.61	0.6	0.45	TCM	Hyper	37	1.29596e-05
CcLG01	2033519	2033556	CHH	0.27	0.61	0.6	0.44	TCM	Hyper	37	9.56977e-06
CcLG01	2055512	2055534	CHH	0.14	0.39	0.48	0.265	TCM	Hyper	22	0.00252982
CcLG01	2151911	2152495	CG	0.89	0.39	0.65	0.64	TCM	Hyper	564	2.63775e-38
CcLG01	2158809	2158851	CHH	0.11	0.43	0.13	0.27	TCdM	Hypo	30	4.24238e-06
CcLG01	2158812	2158851	CHH	0.1	0.44	0.13	0.27	TCdM	Hypo	27	1.20059e-06
CcLG01	2173831	2173866	CHH	0.3	0.62	0.25	0.46	TCdM	Hypo	33	0.000268572
CcLG01	2209260	2209313	CHH	0.11	0.6	0.47	0.355	TCM	Hyper	44	1.53648e-06
CcLG01	2213218	2213294	CHH	0.22	0.62	0.58	0.42	TCM	Hyper	73	0.000102917
CcLG01	2213220	2213296	CHH	0.22	0.64	0.58	0.43	TCM	Hyper	71	2.69343e-05
CcLG01	2246673	2246758	CHH	0.16	0.86	0.37	0.51	TCdM	Hypo	52	1.84084e-06
CcLG01	2249931	2249951	CHH	0.32	0.66	0.68	0.49	TCM	Hyper	20	4.36124e-05
CcLG01	2249932	2249960	CHH	0.32	0.67	0.68	0.495	TCM	Hyper	19	1.83182e-05
CcLG01	2288444	2288525	CHH	0.07	0.4	0.32	0.235	TCM	Hyper	50	4.96298e-10
CcLG01	2336577	2336599	CHH	0.3	0.64	0.51	0.47	TCM	Hyper	20	7.7203e-06
CcLG01	2336585	2336597	CHH	0.33	0.77	0.51	0.55	TCdM	Hypo	12	0.000313696
CcLG01	2377712	2377774	CHH	0.66	0.24	0.18	0.45	TCdM	Hypo	36	4.58339e-05
CcLG01	2386291	2386349	CHH	0.33	0.68	0.27	0.505	TCdM	Hypo	58	1.83182e-05
CcLG01	2481773	2481834	CHH	0.06	0.23	0.2	0.145	TCM	Hyper	49	7.26371e-05
CcLG01	2489997	2490023	CHH	0.14	0.58	0.17	0.36	TCdM	Hypo	26	0.000231921
CcLG01	2499826	2499871	CHH	0.07	0.24	0.13	0.155	TCdM	Hypo	30	4.82213e-05
CcLG01	2561138	2561182	CHH	0.05	0.46	0.38	0.255	TCM	Hyper	39	1.90894e-06
CcLG01	2571436	2571464	CHH	0.34	0.79	0.66	0.565	TCM	Hyper	18	6.82603e-10
CcLG01	2607245	2607277	CHH	0.94	0.33	0.32	0.635	TCdM	Hypo	32	0.000638142
CcLG01	2607273	2607287	CHH	1	0.44	0.24	0.72	TCdM	Hypo	14	0.00472699
CcLG01	2608214	2608271	CHH	0.12	0.32	0.05	0.22	TCdM	Hypo	52	0.000871262
CcLG01	2616181	2616225	CHH	0.31	0.66	0.35	0.485	TCdM	Hypo	24	5.56755e-07
CcLG01	2627190	2627224	CHH	0.53	0.08	0.09	0.305	TCdM	Hypo	34	0.000255292
CcLG01	2627931	2627994	CHH	0.1	0.53	0.14	0.315	TCdM	Hypo	63	1.93618e-05
CcLG01	2629566	2629598	CHH	0.25	0.65	0.3	0.45	TCdM	Hypo	32	0.00566778
CcLG01	2634175	2634259	CHH	0.02	0.64	0.45	0.33	TCM	Hyper	56	2.84058e-06
CcLG01	2687707	2687968	CG	0.14	0.9	0.84	0.52	TCM	Hyper	261	1.29521e-05
CcLG01	2707442	2707511	CHH	0.29	0.86	0.41	0.575	TCdM	Hypo	46	1.50047e-06
CcLG01	2707446	2707515	CHH	0.34	0.93	0.41	0.635	TCdM	Hypo	46	1.17101e-07
CcLG01	2709830	2709868	CHH	0.12	0.53	0.56	0.325	TCM	Hyper	21	1.87094e-06
CcLG01	2739707	2739741	CHH	0.35	0.76	0.76	0.555	TCM	Hyper	34	0.00471893
CcLG01	2770279	2770366	CHH	0.14	0.55	0.25	0.345	TCdM	Hypo	69	3.79644e-06
CcLG01	2804436	2804577	CHH	0.05	0.45	0.44	0.25	TCM	Hyper	111	2.96967e-09
CcLG01	2804649	2804714	CHH	0.21	0.79	0.85	0.5	TCM	Hyper	65	0.000659074
CcLG01	2810938	2810977	CHH	0.13	0.57	0.53	0.35	TCM	Hyper	39	6.71156e-06
CcLG01	2838514	2838645	CG	0.33	0.69	0.91	0.51	TCM	Hyper	131	0.000147559
CcLG01	2875991	2876125	CHH	0.11	0.38	0.37	0.245	TCM	Hyper	93	1.077e-06
CcLG01	2882815	2883559	CHG	0.23	0.75	0.17	0.49	TCdM	Hypo	603	6.29061e-17
CcLG01	2926210	2926254	CHH	0.07	0.42	0.49	0.245	TCM	Hyper	44	4.70048e-05
CcLG01	2987680	2987736	CHH	0.09	0.32	0.11	0.205	TCdM	Hypo	45	1.4984e-07
CcLG01	2997678	2997719	CHH	0.14	0.31	0.14	0.225	TCdM	Hypo	40	3.87768e-05
CcLG01	3046077	3046148	CHH	0.12	0.57	0.17	0.345	TCdM	Hypo	40	3.60432e-09
CcLG01	3046078	3046155	CHH	0.1	0.42	0.17	0.26	TCdM	Hypo	40	2.37193e-07
CcLG01	3047355	3047375	CHH	0.5	1	0.48	0.75	TCdM	Hypo	20	0.000803362
CcLG01	3118266	3118696	CG	0.43	0.13	0.36	0.28	TCM	Hyper	430	1.93399e-16
CcLG01	3118707	3118913	CG	0.81	0.38	0.65	0.595	TCM	Hyper	136	8.57786e-28
CcLG01	3127731	3127756	CHH	0.04	0.2	0.21	0.12	TCM	Hyper	25	7.50415e-05
CcLG01	3133226	3133254	CHH	0.36	0.79	0.72	0.575	TCM	Hyper	17	1.11135e-05
CcLG01	3133237	3133257	CHH	0.32	0.81	0.72	0.565	TCM	Hyper	20	0.000141368
CcLG01	3143454	3143512	CHH	0.16	0.65	0.14	0.405	TCdM	Hypo	58	7.73503e-07
CcLG01	3173447	3173480	CHH	0.08	0.22	0.24	0.15	TCM	Hyper	28	2.23083e-05
CcLG01	3203554	3203582	CHH	0.28	0.91	0.08	0.595	TCdM	Hypo	20	0.000296052
CcLG01	3214034	3214069	CHH	0.09	0.24	0.19	0.165	TCM	Hyper	19	1.01972e-05
CcLG01	3214042	3214069	CHH	0.11	0.26	0.19	0.185	TCM	Hyper	16	0.000134497
CcLG01	3216911	3216955	CHH	0.59	0.02	0.04	0.305	TCdM	Hypo	23	1.07694e-08
CcLG01	3237697	3237742	CHH	0.11	0.39	0.37	0.25	TCM	Hyper	35	8.24924e-07
CcLG01	3237698	3237747	CHH	0.12	0.41	0.37	0.265	TCM	Hyper	34	1.84625e-06
CcLG01	3239241	3239303	CHH	0.13	0.41	0.29	0.27	TCM	Hyper	53	1.16619e-10
CcLG01	3239247	3239303	CHH	0.12	0.41	0.29	0.265	TCM	Hyper	53	4.70611e-11
CcLG01	3239312	3239372	CHH	0.17	0.52	0.53	0.345	TCM	Hyper	44	2.26742e-06
CcLG01	3245120	3245332	CHG	0.21	0.01	0.3	0.11	TCM	Hyper	212	4.21695e-14
CcLG01	3245259	3245529	CHG	0.42	0.03	0.3	0.225	TCM	Hyper	270	1.40928e-18
CcLG01	3256803	3256862	CHH	0.13	0.54	0.25	0.335	TCdM	Hypo	52	2.47837e-07
CcLG01	3306255	3306273	CHH	0.1	0.86	0.14	0.48	TCdM	Hypo	18	0.000143485
CcLG01	3306391	3306444	CHH	0.14	0.3	0.18	0.22	TCdM	Hypo	31	0.000465693
CcLG01	3306399	3306444	CHH	0.13	0.39	0.18	0.26	TCdM	Hypo	31	5.80437e-05
CcLG01	3306956	3307006	CHH	0.25	0.05	0.37	0.15	TCM	Hyper	50	0.00120782
CcLG01	3307822	3307894	CHH	0.23	0.61	0.32	0.42	TCdM	Hypo	42	3.00298e-05
CcLG01	3307824	3307894	CHH	0.2	0.65	0.32	0.425	TCdM	Hypo	42	3.59064e-06
CcLG01	3311197	3311246	CHH	0.1	0.33	0.35	0.215	TCM	Hyper	49	5.38977e-06
CcLG01	3311859	3311949	CHH	0.1	0.51	0.46	0.305	TCM	Hyper	64	1.32103e-16
CcLG01	3332585	3332656	CHH	0.22	0.45	0.52	0.335	TCM	Hyper	71	0.00029392
CcLG01	3338375	3338472	CHH	0.19	0.67	0.3	0.43	TCdM	Hypo	63	2.6703e-14
CcLG01	3338481	3338603	CG	0.88	0.42	0.69	0.65	TCM	Hyper	98	4.66578e-09
CcLG01	3338505	3338603	CG	0.88	0.34	0.69	0.61	TCM	Hyper	98	8.22425e-11
CcLG01	3344242	3344899	CG	0.37	0.12	0.14	0.245	TCdM	Hypo	657	6.71317e-08
CcLG01	3355914	3355971	CHH	0.05	0.26	0.04	0.155	TCdM	Hypo	46	2.05173e-06
CcLG01	3374739	3375443	CG	0.09	0.58	0.48	0.335	TCM	Hyper	546	3.89592e-05
CcLG01	3390432	3391177	CG	0.68	0.11	0.42	0.395	TCM	Hyper	516	2.4538e-13
CcLG01	3391662	3392872	CG	0.8	0.16	0.31	0.48	TCdM	Hypo	806	2.88056e-68
CcLG01	3453981	3454033	CHH	0.1	0.53	0.66	0.315	TCM	Hyper	29	2.3253e-08
CcLG01	3453986	3454033	CHH	0.1	0.59	0.66	0.345	TCM	Hyper	29	3.31861e-09
CcLG01	3455951	3456004	CHH	0.21	0.57	0.48	0.39	TCM	Hyper	36	3.61708e-08
CcLG01	3465008	3465076	CHH	0.11	0.39	0.2	0.25	TCdM	Hypo	44	1.82172e-09
CcLG01	3534448	3536369	CHG	0.01	0.84	0.52	0.425	TCM	Hyper	1825	9.1828e-229
CcLG01	3534833	3535163	CG	0.06	1	0.62	0.53	TCM	Hyper	330	6.94637e-53
CcLG01	3538540	3538593	CHH	0.16	0.39	0.31	0.275	TCM	Hyper	28	1.51731e-07
CcLG01	3538550	3538594	CHH	0.19	0.4	0.34	0.295	TCM	Hyper	23	6.80353e-06
CcLG01	3538708	3538734	CHH	0.74	0.37	0.72	0.555	TCM	Hyper	15	0.00128181
CcLG01	3539680	3539744	CHH	0.24	0.54	0.27	0.39	TCdM	Hypo	64	1.50401e-09
CcLG01	3539692	3539751	CHH	0.26	0.57	0.27	0.415	TCdM	Hypo	59	5.58904e-10
CcLG01	3558444	3558475	CHH	0.13	0.78	0.06	0.455	TCdM	Hypo	23	0.000610693
CcLG01	3559158	3559188	CHH	0.04	0.27	0.1	0.155	TCdM	Hypo	17	0.000123647
CcLG01	3629899	3629974	CHH	0.22	0.77	0.66	0.495	TCM	Hyper	70	3.71303e-07
CcLG01	3690407	3690485	CHH	0.13	0.5	0.47	0.315	TCM	Hyper	78	1.06702e-05
CcLG01	3690422	3690485	CHH	0.09	0.47	0.47	0.28	TCM	Hyper	63	3.10579e-05
CcLG01	3717633	3719720	CG	0.75	0.01	0.41	0.38	TCM	Hyper	1735	0
CcLG01	3717788	3719746	CG	0.89	0.02	0.41	0.455	TCdM	Hypo	1735	0
CcLG01	3772691	3773045	CG	0.62	0.11	0.43	0.365	TCM	Hyper	354	1.0734e-12
CcLG01	3797774	3797823	CHH	0.2	0.5	0.23	0.35	TCdM	Hypo	41	0.000279691
CcLG01	3797778	3797829	CHH	0.22	0.51	0.23	0.365	TCdM	Hypo	41	0.000122752
CcLG01	3826928	3826978	CHH	0.29	0.07	0.37	0.18	TCM	Hyper	50	2.03195e-06
CcLG01	3838085	3838106	CHH	0.08	0.35	0.51	0.215	TCM	Hyper	19	0.00201643
CcLG01	3888008	3888041	CHH	0.11	0.25	0.11	0.18	TCdM	Hypo	33	0.000555573
CcLG01	3888685	3888742	CHH	0.03	0.25	0.3	0.14	TCM	Hyper	52	0.000743112
CcLG01	3892638	3892669	CHH	0.12	0.27	0.33	0.195	TCM	Hyper	30	0.000605643
CcLG01	3901808	3901880	CHH	0.22	0.61	0.53	0.415	TCM	Hyper	53	6.6638e-05
CcLG01	3901818	3901886	CHH	0.19	0.59	0.53	0.39	TCM	Hyper	59	2.73482e-05
CcLG01	3971629	3971673	CHH	0.05	0.28	0.28	0.165	TCM	Hyper	44	0.000129503
CcLG01	3980096	3980163	CHH	0.21	0.53	0.46	0.37	TCM	Hyper	59	2.69285e-06
CcLG01	3980105	3980171	CHH	0.24	0.56	0.46	0.4	TCM	Hyper	50	7.00314e-07
CcLG01	3980181	3980237	CHH	0.2	0.48	0.46	0.34	TCM	Hyper	52	3.91684e-05
CcLG01	4056331	4056885	CG	0.3	0.02	0.21	0.16	TCM	Hyper	554	8.67398e-38
CcLG01	4083681	4083891	CHG	0.41	0.18	0.55	0.295	TCM	Hyper	188	0.0001372
CcLG01	4101213	4101323	CG	0.23	0.69	0.66	0.46	TCM	Hyper	110	2.16554e-18
CcLG01	4128277	4128348	CHH	0.15	0.44	0.41	0.295	TCM	Hyper	71	0.00117426
CcLG01	4128797	4128854	CHH	0.15	0.47	0.38	0.31	TCM	Hyper	42	9.6154e-07
CcLG01	4128799	4128854	CHH	0.15	0.49	0.38	0.32	TCM	Hyper	40	7.77855e-07
CcLG01	4139385	4139471	CHH	0.14	0.57	0.65	0.355	TCM	Hyper	86	8.71914e-06
CcLG01	4187459	4187485	CHH	0.24	0.48	0.18	0.36	TCdM	Hypo	22	0.00300249
CcLG01	4188150	4188217	CHH	0.1	0.26	0.34	0.18	TCM	Hyper	67	0.000146414
CcLG01	4188151	4188217	CHH	0.07	0.24	0.34	0.155	TCM	Hyper	66	1.42955e-05
CcLG01	4218600	4218634	CHH	0.09	0.33	0.29	0.21	TCM	Hyper	34	0.000353119
CcLG01	4230825	4230902	CHH	0.05	0.65	0.04	0.35	TCdM	Hypo	73	6.99608e-07
CcLG01	4243562	4243607	CHH	0.25	0.7	0.56	0.475	TCM	Hyper	34	1.10156e-11
CcLG01	4243565	4243608	CHH	0.27	0.7	0.56	0.485	TCM	Hyper	31	1.37718e-10
CcLG01	4304007	4304078	CHH	0.22	0.59	0.11	0.405	TCdM	Hypo	71	9.24086e-06
CcLG01	4304008	4304078	CHH	0.2	0.59	0.11	0.395	TCdM	Hypo	70	4.68061e-06
CcLG01	4321001	4321607	CG	0.67	0.1	0.47	0.385	TCM	Hyper	606	1.52915e-66
CcLG01	4417584	4417636	CHH	0.14	0.46	0.26	0.3	TCdM	Hypo	52	4.23036e-05
CcLG01	4470391	4470427	CHH	0.23	0.56	0.19	0.395	TCdM	Hypo	27	0.00522182
CcLG01	4470879	4470940	CHH	0.12	0.39	0.1	0.255	TCdM	Hypo	58	1.07528e-06
CcLG01	4471295	4471343	CHH	0.09	0.5	0.37	0.295	TCM	Hyper	34	8.69776e-08
CcLG01	4479952	4479986	CHH	0.16	0.49	0.2	0.325	TCdM	Hypo	30	0.000335979
CcLG01	4548042	4548108	CHH	0.09	0.28	0.25	0.185	TCM	Hyper	48	1.22396e-07
CcLG01	4548048	4548108	CHH	0.08	0.28	0.25	0.18	TCM	Hyper	48	1.14451e-07
CcLG01	4602265	4602301	CHG	0.78	0.35	0.9	0.565	TCM	Hyper	36	0.000674259
CcLG01	4602693	4602735	CHG	0.95	0.47	0.47	0.71	TCdM	Hypo	34	0.000332088
CcLG01	4632212	4632242	CHH	0.32	0.07	0.3	0.195	TCM	Hyper	27	0.00221497
CcLG01	4668787	4669758	CG	0.34	0.04	0.26	0.19	TCM	Hyper	971	8.25696e-17
CcLG01	4687374	4687411	CHH	0.14	0.35	0.45	0.245	TCM	Hyper	37	0.000209168
CcLG01	4687377	4687411	CHH	0.12	0.35	0.45	0.235	TCM	Hyper	34	7.17422e-05
CcLG01	4688795	4688850	CHH	0.33	0.7	0.3	0.515	TCdM	Hypo	55	0.00210148
CcLG01	4704873	4704932	CHH	0.05	0.54	0.11	0.295	TCdM	Hypo	59	1.27054e-05
CcLG01	4717524	4717543	CHH	0.13	0.27	0.28	0.2	TCM	Hyper	17	0.00175349
CcLG01	4753806	4753900	CHH	0.05	0.92	0.22	0.485	TCdM	Hypo	67	7.13929e-07
CcLG01	4758231	4758280	CHH	0.12	0.3	0.31	0.21	TCM	Hyper	48	0.00116348
CcLG01	4758232	4758280	CHH	0.11	0.3	0.31	0.205	TCM	Hyper	48	0.000901951
CcLG01	4846482	4846512	CHH	0.3	0.61	0.65	0.455	TCM	Hyper	22	0.00135369
CcLG01	4846535	4846569	CHH	0.08	0.34	0.54	0.21	TCM	Hyper	34	2.72761e-05
CcLG01	4846686	4846729	CHH	0.28	0.61	0.26	0.445	TCdM	Hypo	30	3.43198e-05
CcLG01	4863665	4863846	CHG	0.19	0.55	0.57	0.37	TCM	Hyper	181	0.000497693
CcLG01	4871504	4871544	CHH	0.24	0.59	0.54	0.415	TCM	Hyper	30	0.000811743
CcLG01	4887747	4888469	CG	0.36	0.16	0.18	0.26	TCdM	Hypo	722	2.71635e-14
CcLG01	4901986	4902002	CHH	0.73	0.16	0.16	0.445	TCdM	Hypo	16	0.000716683
CcLG01	4912997	4913056	CHH	0.05	0.37	0.35	0.21	TCM	Hyper	59	1.49686e-07
CcLG01	4917405	4917422	CHH	0.17	0.93	0.52	0.55	TCdM	Hypo	17	5.01057e-06
CcLG01	4946327	4946362	CHH	0.32	0.92	0.29	0.62	TCdM	Hypo	35	3.66802e-05
CcLG01	4946441	4946453	CHH	0.63	0.27	0.59	0.45	TCM	Hyper	12	0.00059363
CcLG01	4959198	4959234	CHH	0.05	0.23	0.29	0.14	TCM	Hyper	34	0.000220928
CcLG01	4959200	4959235	CHH	0.04	0.25	0.29	0.145	TCM	Hyper	35	9.23313e-05
CcLG01	4959369	4959428	CHH	0.06	0.37	0.15	0.215	TCdM	Hypo	40	8.65904e-10
CcLG01	4965932	4966322	CHG	0.17	0.36	0.37	0.265	TCM	Hyper	276	2.1723e-06
CcLG01	4965981	4966322	CHG	0.15	0.34	0.37	0.245	TCM	Hyper	276	5.42146e-07
CcLG01	4970016	4970057	CHH	0.03	0.54	0.31	0.285	TCM	Hyper	38	5.38392e-07
CcLG01	4970567	4970594	CHH	0.36	0.08	0.33	0.22	TCM	Hyper	24	3.89854e-05
CcLG01	4978126	4978171	CHH	0.1	0.22	0.24	0.16	TCM	Hyper	35	0.000307446
CcLG01	4978131	4978174	CHH	0.12	0.29	0.24	0.205	TCM	Hyper	35	2.027e-05
CcLG01	4994743	4994790	CHH	0.1	0.39	0.04	0.245	TCdM	Hypo	47	2.2888e-07
CcLG01	4994806	4994868	CHH	0.16	0.58	0.03	0.37	TCdM	Hypo	53	2.44858e-07
CcLG01	4994971	4995112	CG	0.36	0.77	0.4	0.565	TCdM	Hypo	74	9.3199e-25
CcLG01	4994988	4995132	CG	0.39	0.79	0.4	0.59	TCdM	Hypo	74	2.10634e-28
CcLG01	4995030	4995110	CG	0.29	0.64	0.4	0.465	TCdM	Hypo	48	9.5557e-13
CcLG01	4995032	4995119	CG	0.31	0.67	0.4	0.49	TCdM	Hypo	46	1.77372e-16
CcLG01	4995207	4995287	CG	0.27	0.87	0.74	0.57	TCM	Hyper	80	3.25612e-05
CcLG01	5006186	5006222	CHH	0.38	0.81	0.85	0.595	TCM	Hyper	20	1.27516e-05
CcLG01	5007849	5007914	CHH	0.26	0.64	0.67	0.45	TCM	Hyper	64	1.60824e-06
CcLG01	5007851	5007914	CHH	0.25	0.66	0.67	0.455	TCM	Hyper	62	8.0709e-07
CcLG01	5016444	5016508	CHH	0.32	0.67	0.77	0.495	TCM	Hyper	64	7.45339e-05
CcLG01	5016452	5016508	CHH	0.29	0.66	0.77	0.475	TCM	Hyper	56	4.09006e-05
CcLG01	5035388	5035630	CG	0.04	0.29	0.04	0.165	TCdM	Hypo	242	2.81681e-15
CcLG01	5064939	5065043	CHH	0.1	0.34	0.39	0.22	TCM	Hyper	101	2.81412e-10
CcLG01	5065040	5065090	CHH	0.15	0.38	0.14	0.265	TCdM	Hypo	41	1.03962e-07
CcLG01	5069848	5069905	CHH	0.5	0.16	0.31	0.33	TCdM	Hypo	29	6.39432e-05
CcLG01	5115234	5116217	CG	0.25	0.97	0.58	0.61	TCdM	Hypo	828	2.59437e-176
CcLG01	5115481	5116150	CG	0.11	0.84	0.58	0.475	TCM	Hyper	581	1.38771e-91
CcLG01	5117702	5117727	CHH	0.37	0.76	0.18	0.565	TCdM	Hypo	25	9.32072e-05
CcLG01	5131610	5131655	CHH	0.21	0.67	0.32	0.44	TCdM	Hypo	41	1.53449e-08
CcLG01	5131613	5131655	CHH	0.21	0.7	0.32	0.455	TCdM	Hypo	41	3.33701e-09
CcLG01	5161184	5161282	CHH	0.09	0.5	0.43	0.295	TCM	Hyper	77	5.06475e-06
CcLG01	5161192	5161291	CHH	0.09	0.5	0.43	0.295	TCM	Hyper	69	3.43884e-06
CcLG01	5167993	5168044	CHH	0.17	0.8	0.25	0.485	TCdM	Hypo	43	3.32147e-05
CcLG01	5168101	5168179	CHH	0.17	0.89	0.26	0.53	TCdM	Hypo	78	0.0003608
CcLG01	5345887	5346034	CHH	0.06	0.39	0.18	0.225	TCdM	Hypo	76	1.595e-14
CcLG01	5382579	5382623	CHH	0.05	0.22	0.31	0.135	TCM	Hyper	40	0.000291764
CcLG01	5405340	5405387	CHH	0.09	0.52	0.34	0.305	TCM	Hyper	26	3.75692e-07
CcLG01	5479178	5479201	CHH	0.12	0.35	0.1	0.235	TCdM	Hypo	22	0.00210925
CcLG01	5505439	5505472	CHH	0.14	0.45	0.08	0.295	TCdM	Hypo	33	0.000537638
CcLG01	5551415	5551498	CHH	0.21	0.56	0.55	0.385	TCM	Hyper	63	4.49071e-10
CcLG01	5551418	5551498	CHH	0.19	0.56	0.55	0.375	TCM	Hyper	63	9.13651e-11
CcLG01	5551606	5551632	CHH	0.29	0.59	0.55	0.44	TCM	Hyper	23	0.000794504
CcLG01	5554410	5554457	CHH	0.52	0.22	0.5	0.37	TCM	Hyper	35	0.000191652
CcLG01	5555845	5556170	CG	0.46	0.1	0.42	0.28	TCM	Hyper	325	6.17237e-07
CcLG01	5597227	5597576	CHG	0.94	0.36	0.36	0.65	TCdM	Hypo	243	7.96617e-20
CcLG01	5597280	5597333	CHH	0.03	0.67	0.41	0.35	TCM	Hyper	50	2.2936e-07
CcLG01	5597296	5597545	CHG	0.92	0.26	0.36	0.59	TCdM	Hypo	243	2.35341e-15
CcLG01	5618055	5618572	CG	0.32	0.77	0.81	0.545	TCM	Hyper	369	3.49282e-14
CcLG01	5618145	5618572	CG	0.24	0.76	0.81	0.5	TCM	Hyper	369	3.14274e-17
CcLG01	5618170	5618629	CG	0.44	0.91	0.81	0.675	TCM	Hyper	426	4.88252e-14
CcLG01	5657183	5657262	CHH	0.04	0.3	0.32	0.17	TCM	Hyper	79	8.06941e-08
CcLG01	5722038	5722091	CHH	0.18	0.52	0.09	0.35	TCdM	Hypo	48	0.000787402
CcLG01	5743895	5743975	CHH	0.01	0.33	0.22	0.17	TCM	Hyper	61	1.58858e-13
CcLG01	5744938	5745551	CG	0.93	0.01	0.76	0.47	TCM	Hyper	613	1.82058e-64
CcLG01	5744974	5745550	CG	0.76	0.01	0.76	0.385	TCM	Hyper	576	9.25367e-22
CcLG01	5772959	5773012	CHH	0.24	0.6	0.54	0.42	TCM	Hyper	53	1.1669e-05
CcLG01	5787467	5787505	CHH	0.19	0.47	0.32	0.33	TCdM	Hypo	28	0.000115236
CcLG01	5831803	5831828	CHH	0.15	0.32	0.3	0.235	TCM	Hyper	16	1.35887e-08
CcLG01	5831819	5831834	CHH	0.18	0.36	0.3	0.27	TCM	Hyper	15	3.55906e-05
CcLG01	5839409	5839443	CHH	0.07	0.56	0.27	0.315	TCdM	Hypo	24	8.1556e-06
CcLG01	5849837	5850580	CG	0.33	0.03	0.15	0.18	TCdM	Hypo	743	1.12256e-67
CcLG01	5865165	5865192	CHH	0.15	0.3	0.3	0.225	TCM	Hyper	24	0.000123187
CcLG01	5867717	5867777	CHH	0.1	0.41	0.44	0.255	TCM	Hyper	56	4.21867e-05
CcLG01	5883181	5883264	CHH	0.04	0.38	0.14	0.21	TCdM	Hypo	62	2.78624e-06
CcLG01	5883881	5883974	CHH	0.05	0.45	0.17	0.25	TCdM	Hypo	54	1.04493e-09
CcLG01	5952574	5952893	CG	0.38	1	0.8	0.69	TCM	Hyper	319	3.97191e-13
CcLG01	5952705	5952867	CG	0.09	0.92	0.8	0.505	TCM	Hyper	162	2.04497e-16
CcLG01	5953572	5953626	CHH	0.56	0.23	0.51	0.395	TCM	Hyper	30	1.06311e-05
CcLG01	5953580	5953627	CHH	0.58	0.21	0.51	0.395	TCM	Hyper	31	2.7909e-07
CcLG01	5961709	5961771	CHH	0.17	0.52	0.5	0.345	TCM	Hyper	60	0.000231459
CcLG01	5970905	5970946	CHH	0.11	0.86	0.24	0.485	TCdM	Hypo	41	1.64569e-12
CcLG01	6036324	6036383	CHH	0.04	0.43	0.26	0.235	TCM	Hyper	54	0.00094105
CcLG01	6063916	6063972	CHH	0.06	0.31	0.02	0.185	TCdM	Hypo	32	5.58242e-08
CcLG01	6103983	6104090	CHH	0.41	0.82	0.76	0.615	TCM	Hyper	66	1.31802e-18
CcLG01	6103993	6104057	CHH	0.47	0.95	0.76	0.71	TCM	Hyper	47	1.60357e-18
CcLG01	6104015	6104090	CHH	0.23	0.81	0.76	0.52	TCM	Hyper	61	4.25226e-21
CcLG01	6117846	6118299	CG	0.12	0.96	0.56	0.54	TCM	Hyper	453	1.13962e-126
CcLG01	6117983	6118199	CHG	0.01	0.83	0.4	0.42	TCdM	Hypo	216	4.15836e-97
CcLG01	6129620	6130447	CHG	0.88	0.15	0.38	0.515	TCdM	Hypo	471	1.00908e-45
CcLG01	6132180	6132187	CHH	0.11	1	0.19	0.555	TCdM	Hypo	7	0.002997
CcLG01	6137993	6138068	CHH	0.07	0.3	0.4	0.185	TCM	Hyper	75	0.000326963
CcLG01	6138011	6138335	CG	0.26	0.55	0.59	0.405	TCM	Hyper	183	2.37621e-08
CcLG01	6138022	6138335	CG	0.22	0.5	0.59	0.36	TCM	Hyper	183	1.64294e-07
CcLG01	6199666	6199737	CHH	0.01	0.2	0.24	0.105	TCM	Hyper	60	1.297e-05
CcLG01	6202936	6203098	CG	0.96	0.03	0.4	0.495	TCdM	Hypo	162	4.19655e-36
CcLG01	6211559	6211585	CHH	0.09	0.33	0.47	0.21	TCM	Hyper	26	0.0017339
CcLG01	6219423	6220044	CG	0.03	0.81	0.61	0.42	TCM	Hyper	621	8.83214e-17
CcLG01	6221421	6221454	CHH	0.77	0.2	0.17	0.485	TCdM	Hypo	33	5.12444e-05
CcLG01	6251587	6251621	CHH	0.06	0.23	0.27	0.145	TCM	Hyper	28	6.51711e-05
CcLG01	6251960	6251977	CHH	1	0.27	0.09	0.635	TCdM	Hypo	17	0.00402212
CcLG01	6278905	6278986	CHH	0.19	0.52	0.14	0.355	TCdM	Hypo	56	1.77144e-08
CcLG01	6278928	6278986	CHH	0.14	0.51	0.14	0.325	TCdM	Hypo	56	4.74251e-07
CcLG01	6298715	6298771	CHH	0.04	0.27	0.33	0.155	TCM	Hyper	56	8.81699e-05
CcLG01	6299712	6299722	CHH	0.24	0.48	0.48	0.36	TCM	Hyper	10	3.90538e-05
CcLG01	6300020	6300073	CHH	0.13	0.39	0.33	0.26	TCM	Hyper	29	3.66448e-10
CcLG01	6300532	6300699	CG	0.97	0.04	0.69	0.505	TCM	Hyper	167	1.55885e-15
CcLG01	6310366	6310403	CHH	0.06	0.22	0.04	0.14	TCdM	Hypo	37	7.71483e-05
CcLG01	6310367	6310403	CHH	0.07	0.27	0.04	0.17	TCdM	Hypo	36	5.02019e-05
CcLG01	6316071	6316101	CHH	0.08	0.32	0.14	0.2	TCdM	Hypo	24	9.74841e-06
CcLG01	6383776	6383802	CHH	0.03	0.3	0.05	0.165	TCdM	Hypo	20	2.46617e-05
CcLG01	6386563	6386615	CHH	0.06	0.27	0.3	0.165	TCM	Hyper	39	5.53931e-06
CcLG01	6420686	6421060	CG	0.4	0.16	0.43	0.28	TCM	Hyper	340	8.47816e-11
CcLG01	6475341	6475385	CHH	0.07	0.46	0.1	0.265	TCdM	Hypo	44	0.00047433
CcLG01	6475343	6475385	CHH	0.08	0.55	0.1	0.315	TCdM	Hypo	42	0.000148719
CcLG01	6476119	6476199	CHH	0.75	0.05	0.05	0.4	TCdM	Hypo	80	0.000479714
CcLG01	6498256	6498273	CHH	0.16	0.34	0.42	0.25	TCM	Hyper	14	0.00102347
CcLG01	6498828	6499058	CG	0.1	0.65	0.22	0.375	TCdM	Hypo	230	4.26622e-11
CcLG01	6499063	6499121	CHH	0.46	0.12	0.57	0.29	TCM	Hyper	58	1.37736e-07
CcLG01	6597046	6597070	CHH	0.93	0.39	0.22	0.66	TCdM	Hypo	23	0.00276313
CcLG01	6610927	6610996	CHH	0.09	0.36	0.36	0.225	TCM	Hyper	69	0.00192606
CcLG01	6690046	6690107	CHH	0.52	0.06	0.04	0.29	TCdM	Hypo	61	0.000116596
CcLG01	6694283	6694346	CHH	0.05	0.32	0.38	0.185	TCM	Hyper	63	1.97283e-06
CcLG01	6722402	6722429	CHH	0.07	0.72	0.06	0.395	TCdM	Hypo	27	0.000291001
CcLG01	6722594	6722633	CHH	0.16	0.54	0.15	0.35	TCdM	Hypo	24	0.00436828
CcLG01	6731081	6731121	CHH	0.06	0.27	0.09	0.165	TCdM	Hypo	32	0.000971069
CcLG01	6790350	6790407	CHH	0.45	0.16	0.35	0.305	TCM	Hyper	42	9.34552e-05
CcLG01	6826867	6826929	CHH	0.05	0.25	0.24	0.15	TCM	Hyper	38	4.37909e-05
CcLG01	6860132	6860141	CHH	0.41	0.85	0.79	0.63	TCM	Hyper	7	5.40505e-05
CcLG01	6918443	6918486	CHH	0.16	0.42	0.22	0.29	TCdM	Hypo	39	0.000456741
CcLG01	6921817	6921863	CHH	0.18	0.38	0.2	0.28	TCdM	Hypo	23	4.30107e-05
CcLG01	6977888	6977957	CHH	0.22	0.53	0.82	0.375	TCM	Hyper	51	0.000165572
CcLG01	6977889	6977959	CHH	0.24	0.52	0.82	0.38	TCM	Hyper	50	0.000460664
CcLG01	6980882	6980964	CHH	0.04	0.2	0.06	0.12	TCdM	Hypo	60	2.60365e-08
CcLG01	6981403	6981497	CHH	0.11	0.54	0.17	0.325	TCdM	Hypo	94	1.86928e-07
CcLG01	7006340	7006406	CHH	0.13	0.35	0.33	0.24	TCM	Hyper	46	5.21267e-06
CcLG01	7016176	7016194	CHH	0.13	0.29	0.14	0.21	TCdM	Hypo	10	3.55187e-05
CcLG01	7019611	7019650	CHH	0.08	0.22	0.1	0.15	TCdM	Hypo	30	0.000350829
CcLG01	7022976	7023254	CHG	0.27	0.84	0.68	0.555	TCM	Hyper	201	5.06339e-09
CcLG01	7022978	7023254	CHG	0.22	0.83	0.68	0.525	TCM	Hyper	201	4.32547e-09
CcLG01	7025534	7025879	CG	0.38	0.98	0.85	0.68	TCM	Hyper	345	1.37567e-14
CcLG01	7058998	7059037	CHH	0.03	0.32	0.29	0.175	TCM	Hyper	32	0.00234244
CcLG01	7089038	7089100	CHH	0.17	0.45	0.22	0.31	TCdM	Hypo	51	5.78144e-05
CcLG01	7121170	7121279	CHH	0.12	0.44	0.13	0.28	TCdM	Hypo	91	1.40068e-05
CcLG01	7134671	7134762	CHH	0.73	0.08	0.52	0.405	TCM	Hyper	70	2.12705e-12
CcLG01	7134961	7134991	CHH	0.06	0.56	0.67	0.31	TCM	Hyper	26	0.00065339
CcLG01	7159195	7159909	CHG	0.8	0.07	0.54	0.435	TCM	Hyper	712	7.7044e-98
CcLG01	7207518	7207593	CHH	0.06	0.47	0.18	0.265	TCdM	Hypo	57	4.46033e-05
CcLG01	7208518	7208618	CHH	0.07	0.51	0.16	0.29	TCdM	Hypo	62	1.24705e-08
CcLG01	7213055	7213086	CHH	0.03	0.5	0.04	0.265	TCdM	Hypo	31	0.00088791
CcLG01	7223341	7223385	CHH	0.05	0.32	0.31	0.185	TCM	Hyper	44	8.52835e-05
CcLG01	7223824	7223846	CHH	0.3	0.03	0.12	0.165	TCdM	Hypo	17	0.00324113
CcLG01	7223839	7223850	CHH	0.47	0.06	0.12	0.265	TCdM	Hypo	11	0.00264671
CcLG01	7237845	7237896	CHH	0.07	0.3	0.53	0.185	TCM	Hyper	50	0.000105509
CcLG01	7237851	7237896	CHH	0.03	0.27	0.53	0.15	TCM	Hyper	44	2.94045e-05
CcLG01	7239368	7239412	CHH	0.01	0.23	0.07	0.12	TCdM	Hypo	43	6.1795e-05
CcLG01	7245741	7245824	CHH	0.1	0.56	0.53	0.33	TCM	Hyper	58	2.30671e-06
CcLG01	7283788	7283808	CHH	0.05	0.24	0.26	0.145	TCM	Hyper	20	0.00346599
CcLG01	7285130	7285195	CHH	0.29	0.74	0.6	0.515	TCM	Hyper	57	4.92354e-06
CcLG01	7285138	7285203	CHH	0.39	0.81	0.6	0.6	TCM	Hypo	57	5.2888e-07
CcLG01	7285151	7285203	CHH	0.41	0.84	0.6	0.625	TCdM	Hypo	44	5.42596e-07
CcLG01	7285358	7285372	CHH	0.5	1	0.32	0.75	TCdM	Hypo	12	9.63608e-05
CcLG01	7295213	7295257	CHH	0.01	0.32	0.24	0.165	TCM	Hyper	39	1.19594e-06
CcLG01	7297631	7297674	CHH	0.09	0.34	0.34	0.215	TCM	Hyper	32	2.27094e-05
CcLG01	7297955	7298036	CHH	0.07	0.3	0.32	0.185	TCM	Hyper	81	0.000432343
CcLG01	7324707	7324756	CHH	0.17	0.47	0.15	0.32	TCdM	Hypo	49	0.000253026
CcLG01	7345482	7345878	CG	0.7	0.07	0.62	0.385	TCM	Hyper	396	1.05253e-16
CcLG01	7349822	7350224	CHG	0.47	0.01	0.3	0.24	TCM	Hyper	292	2.08833e-10
CcLG01	7351881	7351924	CHH	0.73	0.06	0.05	0.395	TCdM	Hypo	41	2.97319e-06
CcLG01	7407929	7408111	CHH	0.13	0.31	0.3	0.22	TCM	Hyper	108	8.77015e-11
CcLG01	7407932	7408111	CHH	0.13	0.31	0.3	0.22	TCM	Hyper	105	1.24799e-10
CcLG01	7433395	7433473	CHG	0.25	0.65	0.63	0.45	TCM	Hyper	70	4.17068e-08
CcLG01	7435190	7435245	CHH	0.03	0.48	0.11	0.255	TCdM	Hypo	45	2.87092e-05
CcLG01	7435200	7435245	CHH	0.03	0.54	0.11	0.285	TCdM	Hypo	45	1.35961e-05
CcLG01	7440112	7440163	CHH	0.4	1	0.16	0.7	TCdM	Hypo	51	0.00159041
CcLG01	7444184	7444715	CG	0.28	0.01	0.2	0.145	TCM	Hyper	531	2.31294e-13
CcLG01	7450008	7450436	CHG	0.64	0.17	0.39	0.405	TCdM	Hypo	420	2.83628e-40
CcLG01	7450016	7450436	CHG	0.62	0.13	0.39	0.375	TCM	Hyper	420	3.68238e-42
CcLG01	7484070	7484366	CHG	0.41	0.91	0.93	0.66	TCM	Hyper	280	1.93665e-06
CcLG01	7484088	7484366	CHG	0.27	0.9	0.93	0.585	TCM	Hyper	278	3.14502e-06
CcLG01	7495978	7497839	CHG	0.83	0.02	0.42	0.425	TCdM	Hypo	1348	1.25711e-284
CcLG01	7496553	7496934	CG	0.9	0.08	0.47	0.49	TCdM	Hypo	381	1.52961e-30
CcLG01	7517727	7517777	CHH	0.02	0.35	0.35	0.185	TCM	Hyper	50	5.20621e-06
CcLG01	7522720	7522767	CHH	0.28	0.81	0.39	0.545	TCdM	Hypo	27	6.87272e-06
CcLG01	7522817	7522830	CHH	0.27	0.56	0.62	0.415	TCM	Hyper	11	0.00203318
CcLG01	7522819	7522833	CHH	0.3	0.6	0.62	0.45	TCM	Hyper	14	0.00666772
CcLG01	7529006	7529024	CHH	0.08	0.86	0.31	0.47	TCdM	Hypo	17	0.00118679
CcLG01	7563864	7563900	CHH	0.21	0.43	0.25	0.32	TCdM	Hypo	18	0.00185887
CcLG01	7563870	7563900	CHH	0.19	0.45	0.25	0.32	TCdM	Hypo	15	0.00125871
CcLG01	7568317	7568390	CHH	0.25	0.6	0.3	0.425	TCdM	Hypo	45	2.70381e-05
CcLG01	7568320	7568390	CHH	0.22	0.63	0.3	0.425	TCdM	Hypo	45	7.92064e-06
CcLG01	7647741	7647782	CHH	0.1	0.24	0.28	0.17	TCM	Hyper	39	0.000904635
CcLG01	7657700	7657741	CHH	0.05	0.81	0.62	0.43	TCM	Hyper	41	7.18213e-07
CcLG01	7661978	7662045	CHH	0.29	0.12	0.36	0.205	TCM	Hyper	59	1.96298e-05
CcLG01	7661980	7662045	CHH	0.3	0.11	0.36	0.205	TCM	Hyper	59	3.33936e-06
CcLG01	7663006	7663296	CHG	0.47	0.06	0.53	0.265	TCM	Hyper	246	2.02274e-20
CcLG01	7692928	7692962	CHH	0.08	0.27	0.26	0.175	TCM	Hyper	29	0.000224367
CcLG01	7717513	7717856	CG	0.99	0.46	0.91	0.725	TCM	Hyper	197	7.8374e-20
CcLG01	7727748	7727776	CHH	0.14	0.43	0.03	0.285	TCdM	Hypo	27	0.00054364
CcLG01	7731668	7731736	CHH	0.1	0.27	0.28	0.185	TCM	Hyper	52	0.000103731
CcLG01	7748253	7748287	CHH	0.05	0.26	0.33	0.155	TCM	Hyper	34	0.00105685
CcLG01	7800826	7801264	CG	0.18	0.63	0.35	0.405	TCdM	Hypo	383	9.93281e-20
CcLG01	7813541	7813574	CHH	0.04	0.29	0.23	0.165	TCM	Hyper	23	0.000140976
CcLG01	7816503	7816604	CHH	0.1	0.52	0.07	0.31	TCdM	Hypo	101	9.94216e-05
CcLG01	7898472	7898558	CHH	0.15	0.6	0.3	0.375	TCdM	Hypo	44	1.39707e-14
CcLG01	7992812	7993137	CHG	0.46	0.05	0.14	0.255	TCdM	Hypo	325	0.00170865
CcLG01	8000835	8001361	CG	0.55	0.24	0.43	0.395	TCM	Hyper	515	3.45796e-20
CcLG01	8004334	8004441	CHH	0.17	0.47	0.57	0.32	TCM	Hyper	86	8.40505e-10
CcLG01	8004336	8004443	CHH	0.16	0.42	0.57	0.29	TCM	Hyper	84	5.59667e-09
CcLG01	8044310	8044345	CHH	0.05	0.26	0.21	0.155	TCM	Hyper	35	1.3533e-05
CcLG01	8061110	8061646	CG	0.72	0.04	0.59	0.38	TCM	Hyper	536	1.76032e-61
CcLG01	8063767	8063919	CG	0.94	0.42	0.86	0.68	TCM	Hyper	152	1.74924e-15
CcLG01	8063816	8064016	CG	0.94	0.27	0.86	0.605	TCM	Hyper	103	1.57567e-24
CcLG01	8074572	8075045	CG	0.86	0.42	0.72	0.64	TCM	Hyper	442	4.3172e-14
CcLG01	8111237	8111380	CG	0.06	0.42	0.44	0.24	TCM	Hyper	143	4.7628e-07
CcLG01	8114893	8114911	CHH	0.11	0.27	0.23	0.19	TCM	Hyper	14	1.14529e-05
CcLG01	8143981	8144008	CHH	0.73	0.3	0.79	0.515	TCM	Hyper	15	0.00251235
CcLG01	8153641	8153699	CHH	0.09	0.54	0.13	0.315	TCdM	Hypo	57	3.82777e-06
CcLG01	8190543	8190567	CHH	0.32	0.67	0.54	0.495	TCM	Hyper	24	0.00489333
CcLG01	8199088	8199177	CHH	0.16	0.46	0.46	0.31	TCM	Hyper	88	1.61675e-09
CcLG01	8213151	8213232	CHH	0.06	0.35	0.3	0.205	TCM	Hyper	44	7.7447e-05
CcLG01	8213156	8213232	CHH	0.07	0.37	0.3	0.22	TCM	Hyper	44	3.35734e-05
CcLG01	8269535	8269603	CHH	0.04	0.43	0.11	0.235	TCdM	Hypo	57	0.000101459
CcLG01	8270018	8270051	CHH	0.09	0.27	0.26	0.18	TCM	Hyper	32	0.000746212
CcLG01	8277210	8277474	CHG	0.43	0.87	0.84	0.65	TCM	Hyper	169	1.40004e-25
CcLG01	8277240	8277474	CHG	0.42	0.87	0.84	0.645	TCM	Hyper	139	9.74625e-23
CcLG01	8277480	8277560	CHG	0.45	0.9	0.82	0.675	TCM	Hyper	78	7.93956e-14
CcLG01	8277482	8277587	CHG	0.39	0.83	0.82	0.61	TCM	Hyper	105	1.86159e-09
CcLG01	8277562	8277610	CHG	0.36	0.76	0.74	0.56	TCM	Hyper	48	1.17058e-06
CcLG01	8333064	8333101	CHH	0.26	0.6	0.44	0.43	TCM	Hyper	24	2.11633e-06
CcLG01	8337927	8337958	CHH	0.28	0.71	0.67	0.495	TCM	Hyper	29	1.17699e-05
CcLG01	8366503	8366575	CHH	0.08	0.48	0.2	0.28	TCdM	Hypo	57	3.16676e-10
CcLG01	8366504	8366575	CHH	0.05	0.49	0.2	0.27	TCdM	Hypo	57	7.5082e-12
CcLG01	8414548	8415729	CG	0.96	0.34	0.73	0.65	TCM	Hyper	1155	3.89869e-41
CcLG01	8442346	8442394	CHH	0.11	0.24	0.23	0.175	TCM	Hyper	31	0.00170123
CcLG01	8442360	8442395	CHH	0.12	0.25	0.23	0.185	TCM	Hyper	32	0.00276596
CcLG01	8442736	8442793	CHH	0.19	0.41	0.4	0.3	TCM	Hyper	32	0.000381477
CcLG01	8460475	8460518	CHH	0.06	0.22	0.22	0.14	TCM	Hyper	39	0.0024405
CcLG01	8544817	8544853	CHH	0.15	0.34	0.22	0.245	TCdM	Hypo	29	0.000787105
CcLG01	8544822	8544853	CHH	0.05	0.26	0.22	0.155	TCM	Hyper	29	4.54078e-05
CcLG01	8621002	8621034	CHH	0.66	0.33	0.61	0.495	TCM	Hyper	18	0.000180985
CcLG01	8621006	8621034	CHH	0.65	0.31	0.61	0.48	TCM	Hyper	14	0.000720543
CcLG01	8704698	8704719	CHH	0.38	0.83	0.31	0.605	TCdM	Hypo	11	7.4173e-05
CcLG01	8704775	8704820	CHH	0.14	0.42	0.4	0.28	TCM	Hyper	41	1.95541e-05
CcLG01	8711254	8711286	CHH	0.07	0.22	0.25	0.145	TCM	Hyper	23	0.000738289
CcLG01	8755215	8755543	CG	0.59	0.13	0.63	0.36	TCM	Hyper	328	6.30999e-14
CcLG01	8787570	8787631	CHH	0.27	0.58	0.52	0.425	TCM	Hyper	54	9.29262e-05
CcLG01	8787576	8787634	CHH	0.24	0.52	0.52	0.38	TCM	Hyper	54	0.00026078
CcLG01	8787581	8787634	CHH	0.22	0.49	0.52	0.355	TCM	Hyper	49	0.00110141
CcLG01	8806015	8806042	CHH	0.05	0.26	0.26	0.155	TCM	Hyper	23	0.000257146
CcLG01	8810913	8810945	CHH	0.33	0.67	0.59	0.5	TCM	Hyper	16	0.000141734
CcLG01	8810917	8810945	CHH	0.31	0.66	0.61	0.485	TCM	Hyper	15	0.000123411
CcLG01	8810929	8810945	CHH	0.27	0.62	0.61	0.445	TCM	Hyper	13	0.000832432
CcLG01	8823683	8823769	CHG	0.9	0.39	0.83	0.645	TCM	Hyper	86	1.74422e-16
CcLG01	8845301	8845350	CHH	0.08	0.38	0.09	0.23	TCdM	Hypo	40	3.70392e-10
CcLG01	8848789	8848827	CHH	0.06	0.34	0.35	0.2	TCM	Hyper	24	5.49655e-07
CcLG01	8869911	8869952	CHH	0.06	0.31	0.05	0.185	TCdM	Hypo	37	4.32776e-05
CcLG01	8954919	8954988	CHH	0.44	0.03	0.37	0.235	TCM	Hyper	54	5.78906e-06
CcLG01	8997990	8998498	CHG	0.03	0.84	0.08	0.435	TCdM	Hypo	508	0
CcLG01	8998516	8998759	CHG	0.03	0.82	0.05	0.425	TCdM	Hypo	191	6.38947e-192
CcLG01	9034179	9034214	CHH	0.32	0.1	0.1	0.21	TCdM	Hypo	35	0.000335477
CcLG01	9034181	9034214	CHH	0.3	0.07	0.1	0.185	TCdM	Hypo	33	6.11358e-05
CcLG01	9037030	9037091	CHH	0.35	0.09	0.13	0.22	TCdM	Hypo	51	2.61477e-08
CcLG01	9098567	9098641	CHH	0.11	0.25	0.27	0.18	TCM	Hyper	70	1.45422e-05
CcLG01	9098569	9098641	CHH	0.1	0.26	0.27	0.18	TCM	Hyper	68	4.1043e-06
CcLG01	9103134	9103171	CHH	0.3	0.1	0.01	0.2	TCdM	Hypo	37	0.00119027
CcLG01	9153203	9153584	CHG	0.74	0.12	0.87	0.43	TCM	Hyper	381	1.92126e-11
CcLG01	9153329	9153584	CHG	0.73	0.05	0.87	0.39	TCM	Hyper	255	5.93215e-13
CcLG01	9153404	9153611	CG	0.84	0.23	0.95	0.535	TCM	Hyper	207	3.2207e-07
CcLG01	9231393	9231439	CHH	0.03	0.31	0.29	0.17	TCM	Hyper	46	0.000119026
CcLG01	9239284	9239511	CG	0.23	0.07	0.23	0.15	TCM	Hyper	188	4.27038e-09
CcLG01	9239302	9239513	CG	0.23	0.1	0.23	0.165	TCM	Hyper	170	4.40883e-07
CcLG01	9247208	9247245	CHH	0.51	0.05	0.54	0.28	TCM	Hyper	37	1.22094e-05
CcLG01	9271503	9271750	CG	0.67	0.28	0.68	0.475	TCM	Hyper	247	0.00102637
CcLG01	9280808	9280854	CHH	0.03	0.28	0.24	0.155	TCM	Hyper	40	0.000162078
CcLG01	9325437	9325525	CHH	0.21	0.65	0.57	0.43	TCM	Hyper	88	6.43963e-05
CcLG01	9338217	9339150	CG	0.08	0.79	0.53	0.435	TCM	Hyper	933	2.9986e-149
CcLG01	9338391	9339164	CG	0.04	0.7	0.53	0.37	TCM	Hyper	759	4.57394e-137
CcLG01	9455903	9455973	CHH	0.12	0.45	0.2	0.285	TCdM	Hypo	63	1.0485e-07
CcLG01	9469501	9469527	CHH	0.42	0.87	0.82	0.645	TCM	Hyper	15	1.84262e-05
CcLG01	9469504	9469527	CHH	0.4	0.85	0.82	0.625	TCM	Hyper	15	2.76241e-05
CcLG01	9474117	9474899	CG	0.27	0.01	0.12	0.14	TCdM	Hypo	772	7.53861e-28
CcLG01	9547755	9547928	CG	0.76	0.21	0.66	0.485	TCM	Hyper	173	2.16079e-21
CcLG01	9551932	9552399	CG	0.83	0.04	0.38	0.435	TCdM	Hypo	387	3.36616e-42
CcLG01	9552786	9552846	CG	0.9	0.31	0.89	0.605	TCM	Hyper	60	1.89528e-10
CcLG01	9556657	9557257	CG	0.47	0.14	0.34	0.305	TCM	Hyper	600	7.30821e-22
CcLG01	9585009	9585452	CG	0.73	0.23	0.41	0.48	TCdM	Hypo	227	7.79358e-19
CcLG01	9585241	9586095	CG	0.59	0.24	0.48	0.415	TCM	Hyper	615	5.79455e-16
CcLG01	9602990	9603539	CG	0.02	0.33	0.15	0.175	TCdM	Hypo	549	7.5514e-25
CcLG01	9641637	9641685	CHH	0.34	0.69	0.4	0.515	TCdM	Hypo	25	1.10991e-05
CcLG01	9641646	9641685	CHH	0.33	0.7	0.4	0.515	TCdM	Hypo	25	5.80846e-06
CcLG01	9682973	9683007	CHH	0.1	0.23	0.24	0.165	TCM	Hyper	34	0.00321427
CcLG01	9684973	9685024	CHH	0.24	0.04	0.04	0.14	TCdM	Hypo	33	9.78035e-05
CcLG01	9708531	9709055	CG	0.96	0.29	0.74	0.625	TCM	Hyper	524	2.97174e-22
CcLG01	9708677	9708997	CG	0.9	0.15	0.74	0.525	TCM	Hyper	320	1.37318e-32
CcLG01	9708957	9709005	CHH	0.27	0.62	0.25	0.445	TCdM	Hypo	28	7.5144e-06
CcLG01	9708965	9709005	CHH	0.22	0.65	0.25	0.435	TCdM	Hypo	28	3.42016e-07
CcLG01	9708986	9709016	CHH	0.23	0.52	0.25	0.375	TCdM	Hypo	15	0.000295898
CcLG01	9736777	9736834	CHH	0.15	0.33	0.34	0.24	TCM	Hyper	38	8.51455e-07
CcLG01	9736787	9736834	CHH	0.13	0.32	0.34	0.225	TCM	Hyper	32	4.65206e-07
CcLG01	9752642	9752671	CHH	0.28	0.6	0.36	0.44	TCdM	Hypo	20	0.000127076
CcLG01	9752643	9752672	CHH	0.26	0.59	0.36	0.425	TCdM	Hypo	20	3.71992e-05
CcLG01	9791625	9791653	CHH	0.06	0.46	0.12	0.26	TCdM	Hypo	22	1.49194e-07
CcLG01	9831614	9831695	CHH	0.11	0.52	0.55	0.315	TCM	Hyper	81	4.44756e-06
CcLG01	9880828	9880876	CHH	0.16	0.52	0.14	0.34	TCdM	Hypo	48	1.31266e-05
CcLG01	9894140	9894177	CHH	0.05	0.43	0.39	0.24	TCM	Hyper	37	0.000503347
CcLG01	9939051	9939244	CG	0.39	0.97	0.69	0.68	TCM	Hyper	170	4.67406e-13
CcLG01	9939112	9939317	CG	0.01	0.31	0.69	0.16	TCM	Hyper	109	5.59449e-08
CcLG01	9948567	9948629	CHH	0.12	0.68	0.27	0.4	TCdM	Hypo	54	1.63388e-06
CcLG01	9948686	9948744	CHH	0.55	0.04	0.48	0.295	TCM	Hyper	55	7.48167e-06
CcLG01	9950269	9950375	CHH	0.15	0.5	0.25	0.325	TCdM	Hypo	89	4.85775e-06
CcLG01	9950278	9950375	CHH	0.16	0.54	0.25	0.35	TCdM	Hypo	89	3.19477e-06
CcLG01	9950383	9950411	CHH	0.26	0.02	0.24	0.14	TCM	Hyper	21	7.65882e-05
CcLG01	10234070	10234088	CHH	0.21	0.88	0.22	0.545	TCdM	Hypo	18	0.00155301
CcLG01	10251038	10251197	CG	0.65	0.31	0.48	0.48	TCM	Hypo	138	3.50999e-25
CcLG01	10251059	10251284	CG	0.49	0.23	0.48	0.36	TCM	Hyper	198	1.11738e-15
CcLG01	10342158	10342197	CHH	0.12	0.28	0.15	0.2	TCdM	Hypo	27	0.000231361
CcLG01	10346361	10346427	CHH	0.09	0.58	0.62	0.335	TCM	Hyper	37	1.89887e-15
CcLG01	10475562	10475607	CHH	0.12	0.34	0.15	0.23	TCdM	Hypo	23	3.63982e-07
CcLG01	10510640	10510689	CHH	0.14	0.37	0.47	0.255	TCM	Hyper	49	0.00270616
CcLG01	10510643	10510689	CHH	0.15	0.42	0.47	0.285	TCM	Hyper	46	0.00228436
CcLG01	10510720	10510757	CHH	0.1	0.43	0.26	0.265	TCdM	Hypo	31	6.57039e-05
CcLG01	10512703	10512782	CHH	0.12	0.44	0.47	0.28	TCM	Hyper	79	0.000306824
CcLG01	10555630	10555681	CHH	0.21	0.9	0.17	0.555	TCdM	Hypo	51	5.53233e-07
CcLG01	10569235	10569259	CHH	0.03	0.4	0.23	0.215	TCM	Hyper	12	0.000121437
CcLG01	10569586	10569628	CHG	0.4	0.88	0.91	0.64	TCM	Hyper	42	0.000156394
CcLG01	10596278	10596809	CG	0.38	0.8	0.77	0.59	TCM	Hyper	531	1.07704e-05
CcLG01	10596324	10596809	CG	0.3	0.76	0.77	0.53	TCM	Hyper	485	1.10592e-05
CcLG01	10600969	10601002	CHH	0.38	0.75	0.09	0.565	TCdM	Hypo	33	0.00181462
CcLG01	10602544	10602607	CHH	0.24	0.81	0.74	0.525	TCM	Hyper	59	2.40043e-08
CcLG01	10602616	10602669	CHH	0.33	0.86	0.83	0.595	TCM	Hyper	34	0.00547009
CcLG01	10631736	10631803	CHH	0.23	0.76	0.17	0.495	TCdM	Hypo	57	2.38584e-06
CcLG01	10631746	10631812	CHH	0.18	0.67	0.17	0.425	TCdM	Hypo	66	2.62153e-06
CcLG01	10664627	10664648	CHH	0.46	1	0.4	0.73	TCdM	Hypo	21	0.000270348
CcLG01	10667621	10668029	CG	0.27	0.01	0.22	0.14	TCM	Hyper	240	2.10076e-40
CcLG01	10705339	10705393	CHH	0.25	0.04	0.55	0.145	TCM	Hyper	54	0.00151272
CcLG01	10768218	10768249	CHH	0.16	0.79	0.12	0.475	TCdM	Hypo	31	0.000100173
CcLG01	10803728	10803748	CHH	0.32	0.69	0.6	0.505	TCM	Hyper	20	0.011676
CcLG01	10804937	10804947	CHH	1	0.13	0.12	0.565	TCdM	Hypo	10	0.000515996
CcLG01	10831701	10831741	CHH	0.04	0.27	0.25	0.155	TCM	Hyper	35	0.000125386
CcLG01	10871553	10871580	CHH	0.38	1	0.2	0.69	TCdM	Hypo	27	0.00128311
CcLG01	10877576	10877603	CHH	0.12	0.25	0.25	0.185	TCM	Hyper	27	3.67454e-06
CcLG01	10877577	10877608	CHH	0.1	0.23	0.25	0.165	TCM	Hyper	26	2.59589e-06
CcLG01	10927226	10927258	CHH	0.12	0.26	0.27	0.19	TCM	Hyper	32	0.00370783
CcLG01	11032891	11034109	CHG	0.02	0.87	0.51	0.445	TCM	Hyper	1218	9.24123e-300
CcLG01	11033013	11034045	CHG	0.19	0.97	0.51	0.58	TCdM	Hypo	1032	3.61652e-204
CcLG01	11035825	11035897	CHH	0.21	0.48	0.55	0.345	TCM	Hyper	70	6.64758e-06
CcLG01	11035857	11035900	CHH	0.21	0.5	0.55	0.355	TCM	Hyper	38	1.92688e-06
CcLG01	11036656	11036719	CHH	0.25	0.52	0.24	0.385	TCdM	Hypo	53	5.50766e-06
CcLG01	11048270	11048335	CHH	0.23	0.53	0.23	0.38	TCdM	Hypo	39	1.03411e-05
CcLG01	11081457	11081498	CHH	0.12	0.76	0.21	0.44	TCdM	Hypo	33	0.000361403
CcLG01	11161562	11162236	CHG	0.27	0.7	0.62	0.485	TCM	Hyper	532	8.19491e-07
CcLG01	11164512	11164531	CHH	1	0.13	0.09	0.565	TCdM	Hypo	19	0.000515996
CcLG01	11177076	11177132	CHH	0.06	0.45	0.42	0.255	TCM	Hyper	33	7.2101e-08
CcLG01	11182274	11182333	CHH	0.28	0.73	0.44	0.505	TCdM	Hypo	39	4.83515e-05
CcLG01	11224522	11224556	CHH	0.06	0.43	0.11	0.245	TCdM	Hypo	28	0.00614072
CcLG01	11228902	11228939	CHH	0.03	0.26	0.3	0.145	TCM	Hyper	37	7.83328e-05
CcLG01	11281238	11281302	CHH	0.16	0.36	0.53	0.26	TCM	Hyper	45	1.54642e-05
CcLG01	11281254	11281302	CHH	0.1	0.34	0.53	0.22	TCM	Hyper	33	4.96211e-07
CcLG01	11282112	11282149	CHH	0.09	0.28	0.08	0.185	TCdM	Hypo	30	0.00032937
CcLG01	11282173	11282210	CHH	0.05	0.29	0.25	0.17	TCM	Hyper	37	0.00044083
CcLG01	11282476	11282524	CHH	0.16	0.4	0.06	0.28	TCdM	Hypo	48	4.32981e-06
CcLG01	11294725	11294770	CHH	0.61	0.21	0.09	0.41	TCdM	Hypo	45	0.00226145
CcLG01	11323968	11324483	CHG	0.32	0.9	0.72	0.61	TCM	Hyper	515	2.19601e-07
CcLG01	11383464	11383494	CHH	0.08	0.22	0.48	0.15	TCM	Hyper	15	0.000227275
CcLG01	11437239	11437419	CG	0.25	0.51	0.41	0.38	TCM	Hyper	176	9.12488e-09
CcLG01	11437243	11437494	CG	0.2	0.46	0.41	0.33	TCM	Hyper	251	7.5015e-10
CcLG01	11498776	11498807	CHH	0.03	0.36	0.1	0.195	TCdM	Hypo	22	0.0003281
CcLG01	11526822	11526935	CHH	0.08	0.45	0.31	0.265	TCM	Hyper	84	2.28374e-10
CcLG01	11544771	11544809	CHH	0.06	0.34	0.26	0.2	TCM	Hyper	26	1.98078e-08
CcLG01	11545046	11545899	CHG	0.81	0.07	0.52	0.44	TCM	Hyper	853	1.27833e-65
CcLG01	11546288	11546626	CHG	0.65	0.02	0.4	0.335	TCM	Hyper	336	3.25207e-56
CcLG01	11546300	11546654	CHG	0.95	0.01	0.4	0.48	TCdM	Hypo	324	1.69444e-186
CcLG01	11546877	11547040	CHG	0.82	0.01	0.18	0.415	TCdM	Hypo	163	1.53601e-36
CcLG01	11604644	11604970	CG	0.45	0.14	0.35	0.295	TCM	Hyper	163	1.97723e-09
CcLG01	11604913	11604962	CHH	0.2	0.56	0.63	0.38	TCM	Hyper	41	8.73008e-07
CcLG01	11604914	11604964	CHH	0.22	0.58	0.63	0.4	TCM	Hyper	43	1.53552e-06
CcLG01	11639543	11640243	CG	0.74	0.26	0.65	0.5	TCM	Hyper	611	4.66162e-19
CcLG01	11671725	11671774	CHH	0.09	0.39	0.13	0.24	TCdM	Hypo	36	0.00124718
CcLG01	11749022	11749064	CHH	0.12	0.34	0.44	0.23	TCM	Hyper	27	8.18417e-07
CcLG01	11786452	11786524	CHH	0.26	0.82	0.78	0.54	TCM	Hyper	49	1.37243e-09
CcLG01	11786522	11786548	CHH	0.39	0.83	0.78	0.61	TCM	Hyper	25	1.27507e-07
CcLG01	11786525	11786567	CHH	0.43	0.87	0.78	0.65	TCM	Hyper	22	3.22265e-08
CcLG01	11794606	11794654	CHH	0.2	0.4	0.37	0.3	TCM	Hyper	32	6.91232e-05
CcLG01	11794610	11794654	CHH	0.19	0.41	0.37	0.3	TCM	Hyper	32	1.88402e-05
CcLG01	11872724	11872778	CHH	0.1	0.26	0.08	0.18	TCdM	Hypo	54	6.80699e-05
CcLG01	11922597	11922628	CHH	0.07	0.25	0.08	0.16	TCdM	Hypo	31	0.00795582
CcLG01	11934732	11935504	CG	0.75	0.28	0.46	0.515	TCdM	Hypo	679	3.26893e-17
CcLG01	11935823	11936213	CG	0.02	0.68	0.28	0.35	TCdM	Hypo	390	3.2996e-23
CcLG01	12012435	12012486	CHH	0.54	0.16	0.61	0.35	TCM	Hyper	48	0.000223076
CcLG01	12012835	12012854	CHH	0.38	0.76	0.3	0.57	TCdM	Hypo	19	0.000511189
CcLG01	12012864	12012897	CHH	0.19	0.44	0.53	0.315	TCM	Hyper	18	1.01394e-05
CcLG01	12012872	12012907	CHH	0.24	0.49	0.53	0.365	TCM	Hyper	28	4.28747e-06
CcLG01	12045277	12045359	CG	0.38	0.95	1	0.665	TCM	Hyper	82	7.93647e-05
CcLG01	12058264	12059191	CHG	0.83	0.19	0.53	0.51	TCM	Hyper	692	1.4882e-44
CcLG01	12058351	12059191	CHG	0.83	0.14	0.53	0.485	TCM	Hyper	692	5.20591e-49
CcLG01	12058583	12059261	CHG	0.97	0.26	0.53	0.615	TCdM	Hypo	608	2.04467e-61
CcLG01	12075213	12075273	CHH	0.17	0.63	0.24	0.4	TCdM	Hypo	59	3.90457e-07
CcLG01	12107776	12107796	CHH	0.09	0.3	0.29	0.195	TCM	Hyper	20	0.0274159
CcLG01	12109284	12109324	CHH	0.28	0.1	0.26	0.19	TCM	Hyper	22	0.000439854
CcLG01	12122022	12122065	CHH	0.52	0.14	0.09	0.33	TCdM	Hypo	43	0.00354602
CcLG01	12125369	12125405	CHH	0.81	0.29	0.84	0.55	TCM	Hyper	36	0.000824499
CcLG01	12131045	12131077	CHH	0.12	0.35	0.37	0.235	TCM	Hyper	23	0.00106295
CcLG01	12145783	12145823	CHH	0.16	0.48	0.2	0.32	TCdM	Hypo	40	0.000461672
CcLG01	12187942	12187996	CHH	0.1	0.39	0.14	0.245	TCdM	Hypo	44	2.44309e-06
CcLG01	12188944	12188984	CHH	0.06	0.27	0.06	0.165	TCdM	Hypo	40	6.32214e-06
CcLG01	12259459	12259484	CHH	0.28	0.66	0.29	0.47	TCdM	Hypo	25	0.000364246
CcLG01	12335086	12335593	CG	0.01	0.24	0.06	0.125	TCdM	Hypo	507	4.4333e-16
CcLG01	12355765	12355811	CHH	0.07	0.32	0.09	0.195	TCdM	Hypo	36	3.52567e-06
CcLG01	12385402	12385714	CG	0.29	0.79	0.33	0.54	TCdM	Hypo	262	1.4897e-21
CcLG01	12393042	12393431	CHG	0.79	0.37	0.74	0.58	TCM	Hyper	375	5.13232e-10
CcLG01	12393076	12393303	CHG	0.96	0.44	0.74	0.7	TCM	Hyper	227	3.33757e-18
CcLG01	12394342	12394879	CHG	0.77	0.06	0.65	0.415	TCM	Hyper	523	4.16157e-18
CcLG01	12399544	12399756	CHG	0.62	0.01	0.27	0.315	TCdM	Hypo	212	1.83237e-29
CcLG01	12402280	12402326	CHH	0.16	0.32	0.28	0.24	TCM	Hyper	28	2.23605e-12
CcLG01	12402298	12402330	CHH	0.14	0.29	0.28	0.215	TCM	Hyper	28	1.38136e-08
CcLG01	12446301	12446343	CHH	0.46	0.07	0.07	0.265	TCdM	Hypo	39	2.92546e-06
CcLG01	12446304	12446343	CHH	0.46	0.05	0.07	0.255	TCdM	Hypo	39	2.3756e-07
CcLG01	12459575	12459613	CHH	0.08	0.38	0.12	0.23	TCdM	Hypo	34	0.00062098
CcLG01	12463280	12463336	CHH	0.09	0.26	0.25	0.175	TCM	Hyper	56	9.10531e-05
CcLG01	12463580	12463615	CHH	0.08	0.44	0.57	0.26	TCM	Hyper	35	0.00016418
CcLG01	12659794	12660186	CHG	0.92	0.46	0.72	0.69	TCM	Hyper	331	2.85171e-90
CcLG01	12659797	12659976	CHG	0.93	0.45	0.7	0.69	TCM	Hyper	153	5.17757e-50
CcLG01	12659809	12660030	CHG	0.75	0.36	0.7	0.555	TCM	Hyper	173	8.90742e-22
CcLG01	12659820	12660030	CHG	0.77	0.36	0.7	0.565	TCM	Hyper	173	2.67075e-23
CcLG01	12659821	12660229	CHG	0.91	0.44	0.72	0.675	TCM	Hyper	348	6.37543e-84
CcLG01	12659855	12660030	CHG	0.75	0.33	0.7	0.54	TCM	Hyper	141	1.71705e-21
CcLG01	12659993	12660152	CG	0.77	0.37	0.84	0.57	TCM	Hyper	101	4.96723e-11
CcLG01	12660038	12660200	CG	0.91	0.45	0.84	0.68	TCM	Hyper	135	5.11456e-35
CcLG01	12665497	12665777	CHG	0.76	0.34	0.61	0.55	TCM	Hyper	142	4.06797e-08
CcLG01	12666328	12666719	CHG	0.67	0.12	0.32	0.395	TCdM	Hypo	217	2.03059e-12
CcLG01	12756565	12756652	CHH	0.15	0.68	0.32	0.415	TCdM	Hypo	68	2.61362e-08
CcLG01	12756676	12756713	CHH	0.03	0.62	0.08	0.325	TCdM	Hypo	34	4.72814e-05
CcLG01	12757800	12757871	CHH	0.01	0.29	0.29	0.15	TCM	Hyper	71	3.11766e-05
CcLG01	12758377	12758877	CG	0.01	0.22	0.04	0.115	TCdM	Hypo	500	1.76605e-10
CcLG01	12770938	12771420	CG	0.19	0.96	0.68	0.575	TCM	Hyper	448	2.54909e-09
CcLG01	12778018	12778189	CHG	0.86	0.3	0.41	0.58	TCdM	Hypo	136	7.45608e-41
CcLG01	12778189	12778508	CHG	0.66	0.29	0.42	0.475	TCdM	Hypo	249	3.9228e-26
CcLG01	12778257	12778581	CHG	0.61	0.23	0.42	0.42	TCM	Hypo	249	1.10035e-26
CcLG01	12801458	12801492	CHH	0.06	0.44	0.13	0.25	TCdM	Hypo	27	7.92365e-06
CcLG01	12808644	12808683	CHH	0.11	0.5	0.43	0.305	TCM	Hyper	39	3.40534e-06
CcLG01	12817531	12817595	CHH	0.08	0.58	0.13	0.33	TCdM	Hypo	55	6.06111e-06
CcLG01	12843126	12843148	CHH	0.27	1	0.93	0.635	TCM	Hyper	22	0.00386997
CcLG01	12856635	12856663	CHH	0.12	0.9	0.07	0.51	TCdM	Hypo	28	0.00287947
CcLG01	12872632	12872650	CHH	0.26	0.53	0.52	0.395	TCM	Hyper	18	0.0014999
CcLG01	12890317	12890354	CHH	0.07	0.56	0.14	0.315	TCdM	Hypo	33	3.18413e-13
CcLG01	12952940	12952996	CHH	0.05	0.69	0.47	0.37	TCM	Hyper	54	7.28668e-06
CcLG01	12953174	12953257	CHH	0.14	0.58	0.2	0.36	TCdM	Hypo	63	2.62151e-08
CcLG01	12996821	12996837	CHH	0.17	1	0.18	0.585	TCdM	Hypo	16	0.00166424
CcLG01	13011902	13012278	CG	0.73	0.29	0.54	0.51	TCM	Hyper	319	1.76721e-15
CcLG01	13091259	13091298	CHH	0.29	0.03	0.03	0.16	TCdM	Hypo	21	0.00341057
CcLG01	13092750	13092850	CHH	0.02	0.5	0.24	0.26	TCdM	Hypo	61	1.34185e-08
CcLG01	13131820	13131880	CHH	0.05	0.26	0.23	0.155	TCM	Hyper	36	5.92281e-07
CcLG01	13139293	13139634	CHG	0.08	0.83	0.32	0.455	TCdM	Hypo	187	7.3447e-19
CcLG01	13249676	13249750	CHH	0.09	0.26	0.28	0.175	TCM	Hyper	58	1.25697e-07
CcLG01	13277331	13277861	CHG	0.27	0.76	0.14	0.515	TCdM	Hypo	530	1.25563e-12
CcLG01	13277431	13277878	CHG	0.23	0.77	0.14	0.5	TCdM	Hypo	447	1.59576e-13
CcLG01	13277541	13277578	CHH	0.02	0.24	0.03	0.13	TCdM	Hypo	37	5.95166e-05
CcLG01	13297566	13297591	CHH	0.1	0.36	0.09	0.23	TCdM	Hypo	22	0.000722502
CcLG01	13315707	13315743	CHH	0.1	0.29	0.04	0.195	TCdM	Hypo	36	0.000735688
CcLG01	13364648	13364675	CHH	0.18	0.43	0.18	0.305	TCdM	Hypo	27	0.00120016
CcLG01	13434491	13434519	CHH	0.02	0.27	0.23	0.145	TCM	Hyper	26	5.17081e-05
CcLG01	13448950	13449063	CHH	0.17	0.6	0.33	0.385	TCdM	Hypo	65	7.76964e-07
CcLG01	13448962	13449067	CHH	0.2	0.58	0.33	0.39	TCdM	Hypo	65	4.11741e-06
CcLG01	13471623	13471749	CHH	0.33	0.92	0.62	0.625	TCdM	Hypo	98	9.25523e-09
CcLG01	13471633	13471749	CHH	0.24	0.91	0.62	0.575	TCM	Hyper	98	6.56835e-09
CcLG01	13485381	13485474	CHH	0.09	0.68	0.2	0.385	TCdM	Hypo	92	1.1761e-07
CcLG01	13557804	13557812	CHH	0.25	0.51	0.67	0.38	TCM	Hyper	7	0.00220403
CcLG01	13610635	13610681	CHH	0.1	0.4	0.48	0.25	TCM	Hyper	44	1.176e-05
CcLG01	13619236	13619266	CHH	1	0.24	0.28	0.62	TCdM	Hypo	30	0.000152555
CcLG01	13644151	13644534	CG	0.26	0.93	0.37	0.595	TCdM	Hypo	377	6.04308e-10
CcLG01	13658820	13658897	CHH	0.35	0.89	0.28	0.62	TCdM	Hypo	77	6.06571e-07
CcLG01	13663489	13663536	CHH	0.4	0.82	0.64	0.61	TCM	Hyper	40	5.15438e-06
CcLG01	13709070	13709654	CG	0.88	0.31	0.7	0.595	TCM	Hyper	584	5.37466e-16
CcLG01	13730322	13730361	CHH	0.12	0.34	0.3	0.23	TCM	Hyper	29	6.65503e-05
CcLG01	13730384	13730433	CHH	0.09	0.5	0.42	0.295	TCM	Hyper	49	1.01602e-06
CcLG01	13730839	13730931	CHH	0.11	0.42	0.26	0.265	TCdM	Hypo	50	1.34036e-08
CcLG01	13731364	13731401	CHH	0.15	0.32	0.31	0.235	TCM	Hyper	37	0.00319787
CcLG01	13731376	13731401	CHH	0.14	0.33	0.31	0.235	TCM	Hyper	25	0.00499469
CcLG01	13731489	13731597	CHH	0.11	0.4	0.31	0.255	TCM	Hyper	55	8.96162e-09
CcLG01	13731956	13732050	CHH	0.13	0.56	0.21	0.345	TCdM	Hypo	61	9.26939e-15
CcLG01	13745657	13745865	CHG	0.03	0.24	0.01	0.135	TCdM	Hypo	167	0.000381617
CcLG01	13790353	13790455	CHH	0.03	0.56	0.11	0.295	TCdM	Hypo	62	7.35506e-08
CcLG01	13814742	13815543	CG	0.77	0.36	0.65	0.565	TCM	Hyper	758	8.26731e-34
CcLG01	13842943	13842987	CHH	0.07	0.48	0.58	0.275	TCM	Hyper	24	0.00124508
CcLG01	13844325	13844420	CHH	0.29	0.79	0.29	0.54	TCdM	Hypo	60	6.22752e-09
CcLG01	13849232	13849277	CHH	0.38	1	0.42	0.69	TCdM	Hypo	44	6.74984e-08
CcLG01	13858008	13858074	CHH	0.04	0.46	0.23	0.25	TCdM	Hypo	36	4.95364e-09
CcLG01	13874713	13874734	CHH	0.07	0.88	0.22	0.475	TCdM	Hypo	21	0.000246781
CcLG01	13907306	13907383	CHH	0.36	0.81	0.28	0.585	TCdM	Hypo	51	7.82923e-07
CcLG01	13907310	13907387	CHH	0.4	0.84	0.28	0.62	TCdM	Hypo	47	1.42387e-06
CcLG01	13907391	13907429	CHH	0.38	0.87	0.7	0.625	TCM	Hyper	31	4.58384e-08
CcLG01	13907393	13907435	CHH	0.36	0.79	0.7	0.575	TCM	Hyper	31	6.89634e-07
CcLG01	13911169	13911215	CHH	0.22	0.62	0.25	0.42	TCdM	Hypo	33	6.9478e-06
CcLG01	13911171	13911215	CHH	0.2	0.64	0.25	0.42	TCdM	Hypo	33	1.28499e-06
CcLG01	13923153	13923663	CG	0.2	0.49	0.22	0.345	TCdM	Hypo	411	5.26506e-12
CcLG01	13923255	13923663	CG	0.1	0.45	0.22	0.275	TCdM	Hypo	408	1.40877e-16
CcLG01	13991221	13991341	CHG	0.43	0.19	0.22	0.31	TCdM	Hypo	78	1.42682e-08
CcLG01	14022441	14022812	CG	0.06	0.84	0.42	0.45	TCdM	Hypo	371	2.98754e-55
CcLG01	14025479	14025555	CHH	0.13	0.37	0.23	0.25	TCdM	Hypo	43	2.49224e-08
CcLG01	14026472	14026520	CHH	0.08	0.25	0.25	0.165	TCM	Hyper	46	3.89224e-05
CcLG01	14026533	14026565	CHH	0.08	0.2	0.24	0.14	TCM	Hyper	32	0.00338853
CcLG01	14048461	14049570	CG	0.02	0.53	0.09	0.275	TCdM	Hypo	1109	1.6216e-46
CcLG01	14055489	14055731	CG	0.01	0.88	0.6	0.445	TCM	Hyper	242	2.0161e-56
CcLG01	14098830	14099185	CG	0.28	0.02	0.09	0.15	TCdM	Hypo	355	7.77623e-21
CcLG01	14098877	14099300	CG	0.24	0.02	0.09	0.13	TCdM	Hypo	308	4.60195e-14
CcLG01	14142208	14142231	CHH	0.29	0.65	0.32	0.47	TCdM	Hypo	22	0.000342131
CcLG01	14142386	14142422	CHH	0.24	0.52	0.29	0.38	TCdM	Hypo	25	4.59306e-05
CcLG01	14142387	14142426	CHH	0.26	0.55	0.29	0.405	TCdM	Hypo	25	1.89941e-05
CcLG01	14183154	14183180	CHH	0.47	0.04	0.53	0.255	TCM	Hyper	26	0.000416754
CcLG01	14183159	14183180	CHH	0.5	0.05	0.53	0.275	TCM	Hyper	21	0.000609375
CcLG01	14209950	14210403	CG	0.3	0.05	0.34	0.175	TCM	Hyper	453	1.81456e-10
CcLG01	14248758	14248855	CHH	0.04	0.42	0.04	0.23	TCdM	Hypo	97	1.19513e-06
CcLG01	14249521	14249708	CG	0.57	0.28	0.45	0.425	TCM	Hyper	165	7.49022e-14
CcLG01	14260246	14260707	CG	0.85	0.31	0.75	0.58	TCM	Hyper	461	2.09453e-21
CcLG01	14385225	14387289	CG	0.91	0.36	0.44	0.635	TCdM	Hypo	1492	7.91995e-157
CcLG01	14385390	14387310	CG	0.79	0.01	0.44	0.4	TCM	Hyper	1492	0
CcLG01	14387844	14388029	CHG	0.89	0.33	0.37	0.61	TCdM	Hypo	185	1.57821e-05
CcLG01	14396597	14396617	CHH	0.34	0.16	0.16	0.25	TCdM	Hypo	20	0.00257909
CcLG01	14410103	14410140	CHH	0.06	0.22	0.02	0.14	TCdM	Hypo	23	0.00271226
CcLG01	14427332	14427394	CHH	0.12	0.37	0.32	0.245	TCM	Hyper	37	6.87503e-07
CcLG01	14453449	14453492	CHH	0.07	0.28	0.1	0.175	TCdM	Hypo	42	1.80053e-06
CcLG01	14466412	14466442	CHH	0.32	0.06	0.25	0.19	TCM	Hyper	25	1.93707e-05
CcLG01	14483754	14483836	CHH	0.04	0.57	0.15	0.305	TCdM	Hypo	56	1.15291e-05
CcLG01	14483936	14484020	CHH	0.1	0.75	0.86	0.425	TCM	Hyper	84	6.2543e-08
CcLG01	14499097	14499112	CHH	0.39	1	0.22	0.695	TCdM	Hypo	15	0.00155405
CcLG01	14514666	14514700	CHH	0.51	0.22	0.55	0.365	TCM	Hyper	34	6.53609e-06
CcLG01	14565014	14565034	CHH	0.14	0.43	0.47	0.285	TCM	Hyper	20	0.0172863
CcLG01	14565352	14565377	CHH	0.16	0.31	0.36	0.235	TCM	Hyper	13	0.00223446
CcLG01	14575180	14575588	CHG	0.73	0.36	0.7	0.545	TCM	Hyper	308	5.16805e-09
CcLG01	14620333	14620560	CG	0.5	0.1	0.33	0.3	TCM	Hyper	224	6.77048e-06
CcLG01	14620382	14620581	CG	0.73	0.36	0.36	0.545	TCdM	Hypo	185	6.51988e-07
CcLG01	14620557	14620931	CHG	0.4	0.12	0.06	0.26	TCdM	Hypo	312	6.60819e-06
CcLG01	14648017	14648234	CHG	0.24	0.79	0.35	0.515	TCdM	Hypo	168	3.66143e-11
CcLG01	14648463	14648590	CHG	0.28	0.58	0.56	0.43	TCM	Hyper	73	6.83606e-07
CcLG01	14648519	14648661	CHG	0.24	0.52	0.56	0.38	TCM	Hyper	142	9.95981e-06
CcLG01	14652143	14652204	CHH	0.12	0.51	0.15	0.315	TCdM	Hypo	43	4.05002e-05
CcLG01	14652145	14652204	CHH	0.1	0.54	0.15	0.32	TCdM	Hypo	41	1.7256e-05
CcLG01	14772295	14772356	CHH	0.42	0.85	0.65	0.635	TCM	Hyper	34	5.47875e-13
CcLG01	14772332	14772348	CHH	0.38	0.78	0.41	0.58	TCdM	Hypo	8	0.000752175
CcLG01	14801106	14801162	CHH	0.1	0.31	0.35	0.205	TCM	Hyper	56	0.000162956
CcLG01	14801112	14801162	CHH	0.1	0.33	0.35	0.215	TCM	Hyper	50	0.000109243
CcLG01	14816870	14816940	CHH	0.14	0.57	0.67	0.355	TCM	Hyper	61	9.99821e-06
CcLG01	14818956	14819007	CHH	0.14	0.33	0.06	0.235	TCdM	Hypo	51	0.000756838
CcLG01	14891350	14891438	CHH	0.31	0.72	0.26	0.515	TCdM	Hypo	88	0.000110202
CcLG01	14927015	14927046	CHH	0.14	0.39	0.37	0.265	TCM	Hyper	28	7.78514e-08
CcLG01	14951754	14952666	CG	0.3	0.05	0.31	0.175	TCM	Hyper	912	1.76794e-14
CcLG01	15033812	15033875	CHH	0.31	0.06	0.16	0.185	TCdM	Hypo	42	3.01118e-10
CcLG01	15041890	15041919	CHH	0.14	0.32	0.35	0.23	TCM	Hyper	25	0.000114006
CcLG01	15041899	15041919	CHH	0.12	0.27	0.35	0.195	TCM	Hyper	20	0.00172698
CcLG01	15050486	15050505	CHH	0.67	0.17	1	0.42	TCM	Hyper	19	0.00593222
CcLG01	15050753	15050841	CHH	0.05	0.25	0.22	0.15	TCM	Hyper	60	9.09902e-06
CcLG01	15065196	15065241	CG	0.44	0.93	0.91	0.685	TCM	Hyper	45	0.000405632
CcLG01	15065354	15065391	CHH	0.13	0.67	0.03	0.4	TCdM	Hypo	37	0.00131015
CcLG01	15066041	15066086	CHH	0.55	0.08	0.26	0.315	TCdM	Hypo	29	3.5609e-05
CcLG01	15071324	15071953	CG	0.12	0.72	0.29	0.42	TCdM	Hypo	531	5.60221e-112
CcLG01	15071406	15071921	CG	0.07	0.37	0.29	0.22	TCM	Hyper	515	2.96132e-38
CcLG01	15071444	15071598	CG	0.05	0.24	0.3	0.145	TCM	Hyper	123	4.31946e-21
CcLG01	15080459	15080527	CHH	0.03	0.25	0.07	0.14	TCdM	Hypo	38	1.48002e-06
CcLG01	15088946	15088961	CHH	0.25	0.57	0.21	0.41	TCdM	Hypo	15	5.02449e-05
CcLG01	15091358	15091406	CHH	0.27	0.79	0.34	0.53	TCdM	Hypo	34	2.59689e-10
CcLG01	15091361	15091406	CHH	0.24	0.81	0.34	0.525	TCdM	Hypo	31	5.95064e-12
CcLG01	15104272	15104313	CHH	0.24	0.62	0.43	0.43	TCM	Hypo	24	2.47428e-05
CcLG01	15145788	15145849	CHH	0.12	0.46	0.52	0.29	TCM	Hyper	61	1.28528e-08
CcLG01	15196098	15196150	CHH	0.56	0.23	0.62	0.395	TCM	Hyper	30	8.40876e-05
CcLG01	15196551	15197269	CG	0.09	0.97	0.26	0.53	TCdM	Hypo	692	1.73477e-219
CcLG01	15196593	15197271	CG	0.07	0.95	0.26	0.51	TCdM	Hypo	676	3.30599e-103
CcLG01	15197307	15197375	CHH	0.69	0.13	0.19	0.41	TCdM	Hypo	61	1.74618e-12
CcLG01	15219165	15219233	CHH	0.61	0.09	0.21	0.35	TCdM	Hypo	58	1.35737e-06
CcLG01	15266687	15266892	CG	0.26	0.06	0.26	0.16	TCM	Hyper	205	2.40879e-08
CcLG01	15270023	15270076	CHH	0.31	0.05	0.04	0.18	TCdM	Hypo	50	0.0001161
CcLG01	15282054	15282136	CHH	0.09	0.47	0.18	0.28	TCdM	Hypo	47	2.07133e-09
CcLG01	15318603	15318640	CHH	0.39	0.12	0.54	0.255	TCM	Hyper	29	0.00127411
CcLG01	15325368	15325426	CHH	0.06	0.42	0.12	0.24	TCdM	Hypo	47	3.2989e-10
CcLG01	15444844	15445589	CG	0.25	0.62	0.22	0.435	TCdM	Hypo	594	2.10745e-07
CcLG01	15445697	15445763	CHH	0.05	0.35	0.18	0.2	TCdM	Hypo	44	1.74471e-10
CcLG01	15455184	15455758	CG	0.65	0.3	0.68	0.475	TCM	Hyper	574	4.19531e-12
CcLG01	15479334	15480076	CG	0.01	0.41	0.3	0.21	TCM	Hyper	742	1.91528e-25
CcLG01	15528285	15528355	CHH	0.15	0.48	0.07	0.315	TCdM	Hypo	70	8.84092e-08
CcLG01	15536893	15536932	CHH	0.35	0.71	0.64	0.53	TCM	Hyper	32	2.87301e-06
CcLG01	15536894	15536935	CHH	0.36	0.73	0.64	0.545	TCM	Hyper	31	4.84852e-06
CcLG01	15536982	15537014	CHH	0.38	0.76	0.75	0.57	TCM	Hyper	19	1.15844e-05
CcLG01	15536993	15537016	CHH	0.32	0.71	0.75	0.515	TCM	Hyper	19	3.06181e-05
CcLG01	15540940	15540958	CHH	0.41	0.91	0.84	0.66	TCM	Hyper	18	8.79024e-06
CcLG01	15540943	15540960	CHH	0.42	0.86	0.84	0.64	TCM	Hyper	15	3.27313e-05
CcLG01	15541011	15541034	CHH	0.43	0.89	0.44	0.66	TCdM	Hypo	13	9.69515e-06
CcLG01	15542389	15542414	CHH	0.02	0.26	0.21	0.14	TCM	Hyper	25	0.00294923
CcLG01	15577434	15577534	CHH	0.18	0.49	0.48	0.335	TCM	Hyper	75	9.91823e-05
CcLG01	15606809	15606847	CHH	0.08	0.65	0.93	0.365	TCM	Hyper	38	0.000151649
CcLG01	15628756	15628804	CHH	0.06	0.35	0.35	0.205	TCM	Hyper	37	0.000292623
CcLG01	15634284	15634339	CHH	0.15	0.51	0.61	0.33	TCM	Hyper	55	0.00126368
CcLG01	15634287	15634339	CHH	0.13	0.5	0.61	0.315	TCM	Hyper	52	0.00176562
CcLG01	15714025	15714067	CHH	0.13	0.46	0.23	0.295	TCdM	Hypo	27	7.23424e-07
CcLG01	15726235	15726312	CHH	0.21	0.52	0.6	0.365	TCM	Hyper	53	6.26573e-08
CcLG01	15729725	15729762	CHH	0.07	0.25	0.03	0.16	TCdM	Hypo	30	4.73437e-05
CcLG01	15755373	15755434	CHH	0.06	0.29	0.34	0.175	TCM	Hyper	56	3.30052e-10
CcLG01	15761727	15761788	CHH	0.19	0.69	0.38	0.44	TCdM	Hypo	32	3.80189e-06
CcLG01	15774358	15774423	CHH	0.05	0.26	0.34	0.155	TCM	Hyper	62	0.00194395
CcLG01	15774361	15774423	CHH	0.05	0.27	0.34	0.16	TCM	Hyper	62	0.00239254
CcLG01	15816925	15816985	CHH	0.02	0.52	0.09	0.27	TCdM	Hypo	52	1.40046e-06
CcLG01	15816928	15816992	CHH	0.02	0.48	0.09	0.25	TCdM	Hypo	49	5.17482e-06
CcLG01	15828416	15828485	CHH	0.05	0.36	0.24	0.205	TCM	Hyper	48	7.24483e-07
CcLG01	15872519	15872665	CHG	0.59	0.25	0.74	0.42	TCM	Hyper	146	6.77292e-09
CcLG01	15877370	15877432	CHH	0.06	0.21	0.25	0.135	TCM	Hyper	32	3.57826e-07
CcLG01	15883442	15883474	CHH	0.35	0.76	0.7	0.555	TCM	Hyper	26	5.0198e-10
CcLG01	15883454	15883866	CG	0.4	0.82	0.26	0.61	TCdM	Hypo	332	2.45477e-08
CcLG01	15883534	15883866	CG	0.08	0.72	0.26	0.4	TCdM	Hypo	332	4.68981e-11
CcLG01	15912986	15913016	CHH	0.02	0.23	0.33	0.125	TCM	Hyper	30	0.00188406
CcLG01	15923991	15924035	CHH	0.3	0.88	0.39	0.59	TCdM	Hypo	44	4.19453e-05
CcLG01	15924463	15924519	CHH	0.14	0.46	0.19	0.3	TCdM	Hypo	42	6.10388e-08
CcLG01	15924465	15924519	CHH	0.14	0.47	0.19	0.305	TCdM	Hypo	42	3.11953e-08
CcLG01	15924517	15924601	CHH	0.11	0.57	0.04	0.34	TCdM	Hypo	84	2.24246e-11
CcLG01	15986960	15988521	CHG	0.86	0.23	0.72	0.545	TCM	Hyper	1470	9.0451e-180
CcLG01	15987717	15987828	CHG	0.88	0.42	0.82	0.65	TCM	Hyper	60	5.14667e-12
CcLG01	15987828	15988296	CHG	0.81	0.38	0.82	0.595	TCM	Hyper	468	9.65709e-13
CcLG01	15987833	15988052	CHG	0.86	0.38	0.86	0.62	TCM	Hyper	219	1.67287e-07
CcLG01	15987929	15988675	CHG	0.96	0.39	0.84	0.675	TCM	Hyper	677	4.21726e-25
CcLG01	15988008	15988606	CHG	0.82	0.36	0.84	0.59	TCM	Hyper	598	5.5669e-16
CcLG01	15988330	15988516	CHG	0.89	0.42	0.87	0.655	TCM	Hyper	186	4.98462e-06
CcLG01	16002017	16002028	CHH	0.19	1	0.1	0.595	TCdM	Hypo	11	1.53837e-05
CcLG01	16068828	16069702	CHG	0.62	0.02	0.44	0.32	TCM	Hyper	873	8.17292e-49
CcLG01	16093105	16093855	CHG	0.98	0.24	0.45	0.61	TCdM	Hypo	393	5.92438e-34
CcLG01	16093136	16093855	CHG	0.98	0.17	0.45	0.575	TCdM	Hypo	393	2.01303e-36
CcLG01	16093246	16093857	CHG	0.89	0.08	0.45	0.485	TCdM	Hypo	393	3.35758e-42
CcLG01	16111151	16111606	CG	0.93	0.26	0.64	0.595	TCM	Hyper	455	2.8324e-37
CcLG01	16111258	16111704	CG	0.83	0.2	0.64	0.515	TCM	Hyper	348	6.10772e-38
CcLG01	16111280	16111704	CG	0.82	0.15	0.64	0.485	TCM	Hyper	326	3.66728e-41
CcLG01	16111391	16111506	CG	0.25	0.01	0.48	0.13	TCM	Hyper	74	5.18748e-08
CcLG01	16112524	16112855	CHG	0.87	0.34	0.43	0.605	TCdM	Hypo	179	8.05722e-34
CcLG01	16112623	16112847	CG	0.96	0.34	0.48	0.65	TCdM	Hypo	157	2.46747e-49
CcLG01	16145618	16145687	CHH	0.1	0.27	0.12	0.185	TCdM	Hypo	35	1.85596e-07
CcLG01	16145904	16145951	CHH	0.19	0.4	0.4	0.295	TCM	Hyper	47	2.745e-05
CcLG01	16145913	16145955	CHH	0.2	0.4	0.4	0.3	TCM	Hyper	42	3.17595e-05
CcLG01	16152825	16153019	CHG	0.2	0.07	0.21	0.135	TCM	Hyper	139	3.24502e-05
CcLG01	16263259	16263332	CHH	0.24	0.67	0.58	0.455	TCM	Hyper	52	1.20641e-10
CcLG01	16263262	16263344	CHH	0.29	0.67	0.58	0.48	TCM	Hyper	63	6.35428e-09
CcLG01	16263300	16263344	CHH	0.39	0.81	0.58	0.6	TCdM	Hypo	43	1.33487e-05
CcLG01	16278072	16278126	CHH	0.53	0.04	0.74	0.285	TCM	Hyper	30	0.000682559
CcLG01	16317586	16317654	CHH	0.37	0.05	0.26	0.21	TCM	Hyper	45	1.86771e-15
CcLG01	16317863	16318179	CG	0.37	0.99	0.75	0.68	TCM	Hyper	194	9.79453e-42
CcLG01	16318012	16318249	CG	0.49	0.99	0.75	0.74	TCM	Hyper	167	7.79152e-19
CcLG01	16318760	16318812	CHH	0.24	0.06	0.24	0.15	TCM	Hyper	47	2.16643e-11
CcLG01	16325855	16325970	CHG	0.95	0.48	0.62	0.715	TCdM	Hypo	81	2.29898e-09
CcLG01	16332108	16332162	CHH	0.29	0.69	0.49	0.49	TCM	Hypo	31	4.67205e-10
CcLG01	16332118	16332176	CHH	0.25	0.64	0.49	0.445	TCM	Hyper	31	1.78091e-10
CcLG01	16385964	16386017	CHH	0.54	0.08	0.07	0.31	TCdM	Hypo	30	5.57271e-05
CcLG01	16433610	16433635	CHH	1	0.39	0.35	0.695	TCdM	Hypo	16	0.000288433
CcLG01	16434060	16434139	CHH	0.45	0.97	0.89	0.71	TCM	Hyper	54	7.93917e-13
CcLG01	16434065	16434114	CHH	0.48	0.98	0.89	0.73	TCM	Hyper	34	7.60342e-09
CcLG01	16436149	16437158	CG	0.15	0.45	0.42	0.3	TCM	Hyper	821	1.24161e-20
CcLG01	16448683	16448735	CHH	0.07	0.57	0.07	0.32	TCdM	Hypo	31	3.11206e-07
CcLG01	16459800	16459853	CHH	0.03	0.42	0.34	0.225	TCM	Hyper	47	1.33163e-05
CcLG01	16484338	16484366	CHH	0.22	0.03	0.23	0.125	TCM	Hyper	25	0.000632213
CcLG01	16494587	16494618	CHH	0.24	0.79	0.11	0.515	TCdM	Hypo	26	0.000429073
CcLG01	16494589	16494618	CHH	0.23	0.85	0.11	0.54	TCdM	Hypo	26	0.000137661
CcLG01	16500725	16500750	CHH	0.32	0.79	0.04	0.555	TCdM	Hypo	25	2.43086e-07
CcLG01	16500727	16500751	CHH	0.33	0.81	0.04	0.57	TCdM	Hypo	24	2.11081e-08
CcLG01	16505472	16505580	CHH	0.54	0.03	0.09	0.285	TCdM	Hypo	108	4.3387e-07
CcLG01	16518890	16518960	CHH	0.25	0.68	0.74	0.465	TCM	Hyper	69	5.21077e-07
CcLG01	16530715	16530757	CHH	0.2	0.5	0.13	0.35	TCdM	Hypo	42	0.000320957
CcLG01	16581041	16581087	CHH	0.22	0.69	0.21	0.455	TCdM	Hypo	36	1.2156e-05
CcLG01	16596598	16596631	CHH	0.16	0.58	0.22	0.37	TCdM	Hypo	22	1.8295e-06
CcLG01	16611847	16611874	CHH	0.31	0.63	0.23	0.47	TCdM	Hypo	27	2.34517e-06
CcLG01	16681641	16681694	CHH	0.07	0.32	0.23	0.195	TCM	Hyper	28	2.89527e-07
CcLG01	16711188	16711223	CHH	0.12	0.41	0.16	0.265	TCdM	Hypo	28	0.000875954
CcLG01	16711687	16711724	CHH	0.05	0.33	0.34	0.19	TCM	Hyper	37	8.53955e-05
CcLG01	16720839	16721149	CHG	0.76	0.22	0.38	0.49	TCdM	Hypo	279	8.19904e-07
CcLG01	16720940	16721508	CG	0.65	0.28	0.54	0.465	TCM	Hyper	537	2.65189e-09
CcLG01	16720957	16721365	CG	0.49	0.08	0.54	0.285	TCM	Hyper	394	0.000291302
CcLG01	16720971	16721508	CG	0.59	0.11	0.54	0.35	TCM	Hyper	537	1.55222e-13
CcLG01	16722173	16722191	CHH	0.29	0.6	0.31	0.445	TCdM	Hypo	18	3.60223e-05
CcLG01	16722178	16722195	CHH	0.3	0.63	0.31	0.465	TCdM	Hypo	17	2.12438e-05
CcLG01	16778165	16778556	CG	0.4	0.17	0.38	0.285	TCM	Hyper	309	1.01733e-40
CcLG01	16778259	16778492	CG	0.24	0.04	0.38	0.14	TCM	Hyper	233	7.24287e-17
CcLG01	16778419	16778825	CG	0.46	0.15	0.45	0.305	TCM	Hyper	240	4.26877e-34
CcLG01	16778825	16779035	CHG	0.66	0.27	0.68	0.465	TCM	Hyper	210	6.75826e-13
CcLG01	16778884	16779035	CHG	0.71	0.26	0.74	0.485	TCM	Hyper	151	2.94651e-15
CcLG01	16791726	16791784	CHH	0.12	0.32	0.32	0.22	TCM	Hyper	45	0.000129499
CcLG01	16859176	16859218	CHH	0.22	0.57	0.58	0.395	TCM	Hyper	42	0.000101464
CcLG01	16864162	16864238	CHH	0.14	0.59	0.17	0.365	TCdM	Hypo	74	6.96188e-08
CcLG01	16919491	16919556	CHH	0.11	0.32	0.66	0.215	TCM	Hyper	56	0.000109226
CcLG01	16930481	16930576	CHH	0.18	0.6	0.58	0.39	TCM	Hyper	71	3.73917e-12
CcLG01	16931623	16931712	CHH	0.1	0.32	0.33	0.21	TCM	Hyper	66	4.09346e-06
CcLG01	16933707	16933724	CHH	0.15	0.36	0.11	0.255	TCdM	Hypo	15	0.000156376
CcLG01	16933952	16933977	CHH	0.26	0.67	0.35	0.465	TCdM	Hypo	20	0.000542924
CcLG01	16938357	16938711	CG	0.19	0.46	0.32	0.325	TCdM	Hypo	267	8.56974e-05
CcLG01	16953515	16954626	CG	0.83	0.16	0.26	0.495	TCdM	Hypo	608	4.10632e-94
CcLG01	16953724	16954910	CHG	0.63	0.07	0.31	0.35	TCdM	Hypo	811	4.32042e-94
CcLG01	16954576	16954692	CHH	0.19	0.52	0.46	0.355	TCM	Hyper	89	6.44423e-13
CcLG01	16954584	16954692	CHH	0.2	0.59	0.46	0.395	TCM	Hyper	89	2.07766e-14
CcLG01	16977051	16977090	CHH	0.14	0.28	0.31	0.21	TCM	Hyper	39	2.39029e-06
CcLG01	16977057	16977090	CHH	0.12	0.27	0.31	0.195	TCM	Hyper	33	1.29997e-06
CcLG01	16977061	16977090	CHH	0.12	0.29	0.31	0.205	TCM	Hyper	29	4.83457e-06
CcLG01	16997068	16997398	CG	0.26	0.63	0.22	0.445	TCdM	Hypo	330	9.48811e-06
CcLG01	17012989	17013036	CHH	0.15	0.31	0.35	0.23	TCM	Hyper	47	0.00189296
CcLG01	17058182	17058259	CHH	0.06	0.45	0.47	0.255	TCM	Hyper	56	5.62417e-05
CcLG01	17060480	17060535	CHH	0.05	0.48	0.15	0.265	TCdM	Hypo	38	1.89791e-06
CcLG01	17070235	17070259	CHH	0.27	0.58	0.29	0.425	TCdM	Hypo	16	0.000128539
CcLG01	17070243	17070261	CHH	0.28	0.65	0.29	0.465	TCdM	Hypo	18	5.99422e-05
CcLG01	17108598	17108628	CHH	0.36	0.78	0.33	0.57	TCdM	Hypo	30	3.90991e-05
CcLG01	17110313	17110405	CHH	0.21	0.54	0.53	0.375	TCM	Hyper	59	1.14348e-05
CcLG01	17110435	17110525	CHH	0.22	0.59	0.46	0.405	TCM	Hyper	90	2.51879e-09
CcLG01	17113930	17113969	CHH	1	0.18	0.1	0.59	TCdM	Hypo	39	0.000674923
CcLG01	17113970	17113988	CHH	1	0.27	0.1	0.635	TCdM	Hypo	18	0.00386997
CcLG01	17153499	17153537	CHH	0.07	0.27	0.31	0.17	TCM	Hyper	38	0.000490239
CcLG01	17182043	17182251	CG	0.59	0.02	0.31	0.305	TCM	Hyper	208	9.83646e-10
CcLG01	17201968	17201998	CHH	0.13	0.34	0.29	0.235	TCM	Hyper	30	0.00031448
CcLG01	17202056	17202098	CHH	0.06	0.31	0.53	0.185	TCM	Hyper	42	1.99548e-06
CcLG01	17202106	17202138	CHH	0.24	0.52	0.52	0.38	TCM	Hyper	29	4.43437e-06
CcLG01	17202469	17202524	CHH	0.36	0.76	0.32	0.56	TCdM	Hypo	52	7.81043e-09
CcLG01	17202482	17202537	CHH	0.36	0.73	0.32	0.545	TCdM	Hypo	39	8.73098e-09
CcLG01	17226303	17226351	CHH	0.05	0.37	0.03	0.21	TCdM	Hypo	48	0.00269009
CcLG01	17232322	17232378	CHH	0.52	0.04	0.02	0.28	TCdM	Hypo	56	0.000110227
CcLG01	17246801	17247202	CG	0.38	0.01	0.18	0.195	TCdM	Hypo	401	2.02415e-13
CcLG01	17249054	17249093	CHH	0.05	0.25	0.23	0.15	TCM	Hyper	34	9.11611e-05
CcLG01	17249955	17250753	CG	0.04	0.5	0.15	0.27	TCdM	Hypo	798	1.27508e-10
CcLG01	17265252	17265898	CG	0.28	0.07	0.24	0.175	TCM	Hyper	646	9.30738e-07
CcLG01	17281618	17281676	CHH	0.35	0.86	0.85	0.605	TCM	Hyper	58	8.13419e-05
CcLG01	17285022	17285068	CHH	0.11	0.31	0.3	0.21	TCM	Hyper	41	4.11969e-06
CcLG01	17285066	17285117	CHH	0.16	0.45	0.49	0.305	TCM	Hyper	51	0.000259245
CcLG01	17322931	17323161	CG	0.37	0.01	0.31	0.19	TCM	Hyper	230	4.88961e-22
CcLG01	17356493	17357000	CG	0.06	0.49	0.16	0.275	TCdM	Hypo	502	5.34325e-08
CcLG01	17363881	17364510	CG	0.14	0.43	0.13	0.285	TCdM	Hypo	461	9.258e-13
CcLG01	17367482	17367926	CG	0.24	0.07	0.09	0.155	TCdM	Hypo	444	4.81218e-06
CcLG01	17375373	17375412	CHH	0.26	0.55	0.54	0.405	TCM	Hyper	39	6.08192e-05
CcLG01	17375379	17375425	CHH	0.29	0.6	0.54	0.445	TCM	Hyper	33	1.02285e-05
CcLG01	17375380	17375426	CHH	0.27	0.59	0.54	0.43	TCM	Hyper	32	5.73583e-06
CcLG01	17386184	17386250	CHH	0.18	0.62	0.31	0.4	TCdM	Hypo	53	1.40407e-12
CcLG01	17386189	17386250	CHH	0.18	0.66	0.31	0.42	TCdM	Hypo	53	1.75707e-13
CcLG01	17386407	17386460	CHH	0.05	0.24	0.34	0.145	TCM	Hyper	53	4.60082e-05
CcLG01	17393455	17393806	CG	0.42	0.18	0.58	0.3	TCM	Hyper	251	5.62849e-22
CcLG01	17393675	17393819	CG	0.8	0.37	0.58	0.585	TCdM	Hypo	131	1.29779e-24
CcLG01	17451843	17451863	CHH	0.07	0.41	0.65	0.24	TCM	Hyper	20	0.0011678
CcLG01	17472796	17472834	CHH	0.27	0.61	0.73	0.44	TCM	Hyper	23	1.58967e-06
CcLG01	17473574	17473625	CHH	0.15	0.49	0.45	0.32	TCM	Hyper	43	0.000176972
CcLG01	17491963	17492022	CHH	0.07	0.48	0.41	0.275	TCM	Hyper	49	3.18332e-10
CcLG01	17504989	17505043	CHG	0.96	0.26	0.94	0.61	TCM	Hyper	54	1.86724e-06
CcLG01	17510256	17510310	CHH	0.05	0.49	0.33	0.27	TCM	Hyper	37	2.05628e-07
CcLG01	17514591	17514812	CG	0.36	0.97	0.77	0.665	TCM	Hyper	221	2.93941e-23
CcLG01	17526587	17526660	CHH	0.1	0.31	0.3	0.205	TCM	Hyper	52	3.54784e-08
CcLG01	17526592	17526662	CHH	0.11	0.34	0.3	0.225	TCM	Hyper	54	2.22805e-08
CcLG01	17526942	17527350	CHG	0.85	0.29	0.76	0.57	TCM	Hyper	351	2.8579e-08
CcLG01	17536233	17537012	CG	0.22	0.99	0.61	0.605	TCM	Hyper	768	1.03633e-92
CcLG01	17536294	17537012	CG	0.12	0.99	0.61	0.555	TCM	Hyper	718	1.75556e-100
CcLG01	17536300	17537023	CG	0.12	0.94	0.61	0.53	TCM	Hyper	712	3.38696e-79
CcLG01	17541718	17542266	CHG	0.01	0.62	0.3	0.315	TCdM	Hypo	541	1.10456e-38
CcLG01	17541719	17542383	CHG	0.01	0.79	0.3	0.4	TCdM	Hypo	540	9.77619e-78
CcLG01	17575867	17575902	CHH	0.22	0.45	0.24	0.335	TCdM	Hypo	20	1.2808e-07
CcLG01	17575878	17575906	CHH	0.19	0.41	0.24	0.3	TCdM	Hypo	20	4.765e-06
CcLG01	17575884	17575906	CHH	0.2	0.41	0.24	0.305	TCdM	Hypo	15	4.94174e-05
CcLG01	17576318	17576348	CHH	0.21	0.42	0.22	0.315	TCdM	Hypo	23	0.000115376
CcLG01	17576323	17576350	CHH	0.22	0.45	0.22	0.335	TCdM	Hypo	23	0.000378391
CcLG01	17601571	17601632	CHH	0.54	0.07	0.01	0.305	TCdM	Hypo	61	0.000129307
CcLG01	17627894	17627908	CHH	0.14	0.58	0.32	0.36	TCdM	Hypo	11	1.00924e-05
CcLG01	17650417	17650484	CHH	0.12	0.35	0.08	0.235	TCdM	Hypo	67	0.00504072
CcLG01	17653429	17653471	CHH	0.15	0.35	0.17	0.25	TCdM	Hypo	21	2.68505e-06
CcLG01	17653432	17653492	CHH	0.17	0.37	0.17	0.27	TCdM	Hypo	39	1.11616e-07
CcLG01	17653463	17653492	CHH	0.23	0.47	0.17	0.35	TCdM	Hypo	26	6.51153e-05
CcLG01	17669354	17669394	CHH	0.14	0.57	0.38	0.355	TCM	Hyper	39	0.00032255
CcLG02	46615	46682	CHH	0.05	0.31	0.06	0.18	TCdM	Hypo	40	0.000424565
CcLG02	238956	239026	CHH	0.04	0.36	0.23	0.2	TCM	Hyper	61	1.88446e-08
CcLG02	271252	271344	CHG	0.41	0.83	0.42	0.62	TCdM	Hypo	52	7.82316e-07
CcLG02	309612	309649	CHH	0.13	0.61	0.62	0.37	TCM	Hyper	37	2.72143e-06
CcLG02	326368	326402	CHH	0.33	0.71	0.35	0.52	TCdM	Hypo	25	1.21383e-05
CcLG02	326417	326445	CHH	0.2	0.5	0.2	0.35	TCdM	Hypo	25	1.63919e-07
CcLG02	326500	326532	CHH	0.08	0.29	0.2	0.185	TCM	Hyper	16	0.00385395
CcLG02	384285	384319	CHH	0.2	0.02	0.04	0.11	TCdM	Hypo	34	2.02442e-05
CcLG02	395746	395774	CHH	0.05	0.3	0.08	0.175	TCdM	Hypo	28	0.00235542
CcLG02	414952	415014	CHH	0.15	0.52	0.08	0.335	TCdM	Hypo	57	7.60418e-05
CcLG02	415008	415051	CHH	0.05	0.42	0.11	0.235	TCdM	Hypo	42	9.6983e-05
CcLG02	436499	436873	CG	0.32	0.76	0.36	0.54	TCdM	Hypo	355	3.35309e-10
CcLG02	457943	457974	CHH	0.59	0.08	0.84	0.335	TCM	Hyper	31	4.7014e-05
CcLG02	470516	470557	CHH	0.2	0.5	0.11	0.35	TCdM	Hypo	41	0.000542315
CcLG02	476509	476559	CHH	0.09	0.23	0.27	0.16	TCM	Hyper	50	9.63758e-08
CcLG02	491239	491267	CHH	0.1	0.33	0.11	0.215	TCdM	Hypo	25	0.00051473
CcLG02	507921	508069	CHG	0.7	0.35	0.33	0.525	TCdM	Hypo	148	2.72105e-07
CcLG02	507936	508144	CHG	0.53	0.25	0.33	0.39	TCdM	Hypo	133	7.79295e-07
CcLG02	507938	508144	CHG	0.48	0.18	0.33	0.33	TCM	Hypo	131	3.31934e-07
CcLG02	510728	510759	CHH	0.17	0.48	0.18	0.325	TCdM	Hypo	31	5.08697e-05
CcLG02	525205	525688	CG	0.12	0.46	0.41	0.29	TCM	Hyper	483	3.91389e-15
CcLG02	536953	538688	CG	0.72	0.09	0.35	0.405	TCdM	Hypo	1511	1.36674e-85
CcLG02	544205	544714	CG	0.01	0.97	0.62	0.49	TCM	Hyper	509	2.32784e-59
CcLG02	546488	548719	CHG	0.01	0.82	0.49	0.415	TCM	Hyper	1565	3.66617e-274
CcLG02	546697	547698	CHG	0.32	0.83	0.49	0.575	TCdM	Hypo	1001	1.00243e-38
CcLG02	546905	547698	CHG	0.2	0.82	0.49	0.51	TCdM	Hypo	793	5.2043e-47
CcLG02	548321	548757	CHG	0.05	1	0.51	0.525	TCdM	Hypo	398	7.16031e-31
CcLG02	584426	584443	CHH	0.38	0.79	0.29	0.585	TCdM	Hypo	17	0.00071353
CcLG02	584629	584648	CHH	0.44	0.16	0.71	0.3	TCM	Hyper	19	0.00378329
CcLG02	645772	645824	CHH	0.09	0.51	0.12	0.3	TCdM	Hypo	52	1.87514e-05
CcLG02	645915	645975	CHH	0.05	0.59	0.48	0.32	TCM	Hyper	48	3.53047e-08
CcLG02	691272	691317	CHH	0.26	0.59	0.61	0.425	TCM	Hyper	45	5.39318e-05
CcLG02	736746	736818	CHH	0.13	0.58	0.5	0.355	TCM	Hyper	72	4.87592e-05
CcLG02	924371	924417	CHH	0.18	0.52	0.51	0.35	TCM	Hyper	45	0.000147628
CcLG02	935120	935580	CG	0.36	0.08	0.15	0.22	TCdM	Hypo	460	1.13571e-09
CcLG02	935221	935571	CG	0.22	0.03	0.15	0.125	TCM	Hyper	350	9.00256e-06
CcLG02	940257	940297	CHH	0.03	0.37	0.43	0.2	TCM	Hyper	40	0.000406956
CcLG02	969746	970333	CG	0.36	0.9	0.46	0.63	TCdM	Hypo	440	1.69101e-18
CcLG02	969966	970333	CG	0.36	0.99	0.46	0.675	TCdM	Hypo	367	4.43046e-21
CcLG02	1004284	1004617	CG	0.46	0.21	0.25	0.335	TCdM	Hypo	211	2.35064e-07
CcLG02	1005131	1005194	CHH	0.03	0.39	0.05	0.21	TCdM	Hypo	49	3.62838e-07
CcLG02	1006049	1006650	CG	0.72	0.07	0.11	0.395	TCdM	Hypo	601	1.76045e-09
CcLG02	1007770	1008105	CG	0.5	0.16	0.49	0.33	TCM	Hyper	335	1.74934e-06
CcLG02	1009998	1010035	CHH	0.23	0.5	0.56	0.365	TCM	Hyper	37	0.000158303
CcLG02	1044835	1044929	CHH	0.04	0.42	0.53	0.23	TCM	Hyper	52	2.56506e-06
CcLG02	1045067	1045109	CHH	0.16	0.43	0.42	0.295	TCM	Hyper	42	0.000975877
CcLG02	1045069	1045109	CHH	0.15	0.45	0.42	0.3	TCM	Hyper	40	0.000317508
CcLG02	1083053	1083121	CHH	0.04	0.34	0.1	0.19	TCdM	Hypo	46	1.71468e-06
CcLG02	1084500	1084571	CHH	0.12	0.47	0.05	0.295	TCdM	Hypo	60	5.30686e-06
CcLG02	1091051	1091111	CHH	0.18	0.45	0.14	0.315	TCdM	Hypo	60	1.27248e-07
CcLG02	1165856	1165894	CHH	0.18	0.49	0.15	0.335	TCdM	Hypo	38	6.12245e-05
CcLG02	1166087	1166141	CHH	0.08	0.32	0.38	0.2	TCM	Hyper	53	0.000917983
CcLG02	1172698	1173550	CG	0.01	0.88	0.4	0.445	TCdM	Hypo	783	1.1165884E-321
CcLG02	1173833	1173904	CHH	0.38	0.12	0.39	0.25	TCM	Hyper	39	3.48192e-16
CcLG02	1220104	1220130	CHH	0.1	0.24	0.25	0.17	TCM	Hyper	26	0.000942479
CcLG02	1226691	1226732	CHH	0.11	0.34	0.35	0.225	TCM	Hyper	41	1.98749e-05
CcLG02	1226692	1226737	CHH	0.12	0.34	0.35	0.23	TCM	Hyper	45	2.76912e-05
CcLG02	1231037	1231059	CHH	0.7	0.33	0.27	0.515	TCdM	Hypo	22	0.00609531
CcLG02	1233425	1233470	CHH	0.46	0.11	0.56	0.285	TCM	Hyper	30	2.05383e-07
CcLG02	1233537	1233551	CHH	0.22	0.44	0.53	0.33	TCM	Hyper	11	0.000570439
CcLG02	1253402	1253463	CHH	0.07	0.6	0.05	0.335	TCdM	Hypo	57	6.09496e-05
CcLG02	1261696	1261750	CHH	0.11	0.37	0.18	0.24	TCdM	Hypo	48	9.57966e-06
CcLG02	1297617	1297648	CHH	0.09	0.23	0.12	0.16	TCdM	Hypo	23	0.00039328
CcLG02	1381450	1381506	CHH	0.17	0.44	0.38	0.305	TCM	Hyper	35	7.28446e-05
CcLG02	1435227	1435283	CHH	0.2	0.06	0.22	0.13	TCM	Hyper	54	9.88158e-07
CcLG02	1448839	1448899	CHH	0.5	0.03	0.1	0.265	TCdM	Hypo	42	5.52097e-06
CcLG02	1448841	1448899	CHH	0.52	0.03	0.1	0.275	TCdM	Hypo	40	8.32566e-06
CcLG02	1459917	1459961	CHH	0.45	0.2	0.18	0.325	TCdM	Hypo	27	1.09868e-06
CcLG02	1459964	1459997	CHH	0.34	0.15	0.31	0.245	TCM	Hyper	33	6.27105e-05
CcLG02	1490515	1490910	CG	0.76	0.18	0.87	0.47	TCM	Hyper	395	4.46712e-10
CcLG02	1551620	1551645	CHH	0.34	0.08	0.47	0.21	TCM	Hyper	25	0.00391222
CcLG02	1551623	1551645	CHH	0.38	0.09	0.47	0.235	TCM	Hyper	22	0.00348869
CcLG02	1590912	1590937	CHH	0.46	1	0.98	0.73	TCM	Hyper	25	0.00748908
CcLG02	1618612	1619037	CHG	0.68	0.32	0.63	0.5	TCM	Hyper	425	1.88177e-22
CcLG02	1618620	1619015	CHG	0.45	0.16	0.63	0.305	TCM	Hyper	395	3.81041e-09
CcLG02	1618624	1619015	CHG	0.44	0.13	0.63	0.285	TCM	Hyper	391	2.15096e-10
CcLG02	1618637	1619037	CHG	0.62	0.25	0.63	0.435	TCM	Hyper	400	2.18055e-19
CcLG02	1619060	1619198	CG	0.69	0.34	0.68	0.515	TCM	Hyper	138	0.000592612
CcLG02	1619076	1619267	CG	0.66	0.32	0.68	0.49	TCM	Hyper	191	0.000167134
CcLG02	1621216	1621248	CHH	0.15	0.31	0.35	0.23	TCM	Hyper	32	0.00130641
CcLG02	1621218	1621245	CHH	0.19	0.38	0.35	0.285	TCM	Hyper	27	0.00527933
CcLG02	1631121	1631574	CG	0.41	0.01	0.22	0.21	TCM	Hyper	453	9.82196e-50
CcLG02	1643264	1644212	CG	0.55	0.19	0.21	0.37	TCdM	Hypo	663	2.10927e-56
CcLG02	1644839	1646414	CHG	0.86	0.02	0.33	0.44	TCdM	Hypo	834	4.30449e-168
CcLG02	1645365	1646080	CG	0.98	0.01	0.48	0.495	TCdM	Hypo	683	2.37796e-183
CcLG02	1646402	1646438	CHH	0.35	0.82	0.65	0.585	TCM	Hyper	31	2.45081e-08
CcLG02	1646547	1646566	CHH	0.43	0.87	0.8	0.65	TCM	Hyper	13	0.000136765
CcLG02	1646549	1646569	CHH	0.4	0.83	0.8	0.615	TCM	Hyper	16	0.000334253
CcLG02	1646609	1646670	CHH	0.2	0.7	0.76	0.45	TCM	Hyper	47	7.09684e-15
CcLG02	1678328	1678380	CHH	0.35	0.03	0.06	0.19	TCdM	Hypo	28	3.34732e-07
CcLG02	1711388	1711454	CHH	0.24	0.68	0.73	0.46	TCM	Hyper	46	2.21935e-09
CcLG02	1716179	1716212	CHH	0.7	0.1	0.57	0.4	TCM	Hyper	33	0.000598206
CcLG02	1740800	1740842	CHH	0.04	0.31	0.31	0.175	TCM	Hyper	42	0.000172248
CcLG02	1786063	1786106	CHG	0.45	1	0.98	0.725	TCM	Hyper	43	0.000509826
CcLG02	1788207	1788295	CHH	0.3	0.67	0.44	0.485	TCdM	Hypo	46	2.89318e-10
CcLG02	1788234	1788295	CHH	0.25	0.67	0.44	0.46	TCdM	Hypo	46	9.62778e-12
CcLG02	1795923	1795968	CHH	0.17	0.41	0.34	0.29	TCM	Hyper	31	5.71574e-05
CcLG02	1795926	1795976	CHH	0.15	0.41	0.34	0.28	TCM	Hyper	31	1.28739e-05
CcLG02	1800863	1800894	CHH	0.07	0.26	0.3	0.165	TCM	Hyper	31	0.00149718
CcLG02	1852524	1852569	CHH	0.04	0.32	0.56	0.18	TCM	Hyper	45	0.000165737
CcLG02	1852527	1852569	CHH	0.02	0.31	0.56	0.165	TCM	Hyper	42	7.00956e-05
CcLG02	1857534	1857555	CHH	0.18	0.41	0.21	0.295	TCdM	Hypo	21	6.29928e-05
CcLG02	1987927	1988003	CHH	0.11	0.7	0.15	0.405	TCdM	Hypo	60	3.16692e-19
CcLG02	1987930	1988003	CHH	0.1	0.7	0.15	0.4	TCdM	Hypo	60	2.03946e-20
CcLG02	1999926	1999978	CHH	0.09	0.6	0.53	0.345	TCM	Hyper	29	1.0578e-05
CcLG02	2019941	2020276	CG	0.89	0.16	0.53	0.525	TCM	Hyper	186	1.27677e-10
CcLG02	2027770	2027798	CHH	0.06	0.35	0.32	0.205	TCM	Hyper	25	3.41008e-05
CcLG02	2041033	2041074	CHH	0.08	0.29	0.28	0.185	TCM	Hyper	22	2.35269e-05
CcLG02	2066917	2066957	CHH	0.23	0.54	0.51	0.385	TCM	Hyper	40	7.07623e-06
CcLG02	2079645	2079710	CHH	0.11	0.66	0.48	0.385	TCM	Hyper	62	3.44171e-13
CcLG02	2079785	2079790	CHH	0.91	0.22	0.8	0.565	TCM	Hyper	5	0.00452489
CcLG02	2080733	2080843	CHH	0.07	0.42	0.08	0.245	TCdM	Hypo	105	5.30984e-11
CcLG02	2126555	2126640	CHH	0.04	0.25	0.42	0.145	TCM	Hyper	85	4.06128e-07
CcLG02	2178732	2179342	CG	0.34	0.16	0.46	0.25	TCM	Hyper	610	2.69395e-06
CcLG02	2179345	2179423	CHH	0.07	0.5	0.42	0.285	TCM	Hyper	56	5.54096e-14
CcLG02	2179347	2179423	CHH	0.07	0.52	0.42	0.295	TCM	Hyper	56	4.428e-15
CcLG02	2183657	2184458	CG	0.27	0.01	0.07	0.14	TCdM	Hypo	801	3.89514e-13
CcLG02	2282505	2282541	CHH	0.16	0.35	0.1	0.255	TCdM	Hypo	36	2.11979e-05
CcLG02	2291417	2291491	CHH	0.21	0.73	0.64	0.47	TCM	Hyper	59	3.25022e-13
CcLG02	2291418	2291494	CHH	0.22	0.74	0.64	0.48	TCM	Hyper	59	2.7191e-13
CcLG02	2294883	2294913	CHH	0.18	0.53	0.68	0.355	TCM	Hyper	30	0.00297431
CcLG02	2314223	2314260	CHH	0.11	0.24	0.2	0.175	TCM	Hyper	28	5.81887e-05
CcLG02	2314227	2314260	CHH	0.08	0.22	0.2	0.15	TCM	Hyper	28	0.000100268
CcLG02	2317629	2317664	CHH	0.24	0.09	0.12	0.165	TCdM	Hypo	18	0.000130557
CcLG02	2317674	2317698	CHH	0.24	1	0.02	0.62	TCdM	Hypo	24	0.000668896
CcLG02	2445563	2445583	CHH	0.48	0.14	0.18	0.31	TCdM	Hypo	16	0.000137631
CcLG02	2461198	2462166	CHG	0.04	0.94	0.65	0.49	TCM	Hyper	573	3.40797e-278
CcLG02	2461716	2462011	CG	0.46	0.97	0.9	0.715	TCM	Hyper	227	8.21887e-31
CcLG02	2574359	2574406	CHH	0.82	0.08	0.15	0.45	TCdM	Hypo	47	0.000644194
CcLG02	2575360	2575452	CHH	0.05	0.43	0.12	0.24	TCdM	Hypo	81	7.5428e-07
CcLG02	2575371	2575452	CHH	0.04	0.51	0.12	0.275	TCdM	Hypo	81	4.27796e-08
CcLG02	2575509	2575556	CHH	0.14	0.52	0.48	0.33	TCM	Hyper	39	0.00013236
CcLG02	2575512	2575556	CHH	0.1	0.5	0.48	0.3	TCM	Hyper	36	5.2153e-05
CcLG02	2604888	2604935	CHH	0.14	0.59	0.06	0.365	TCdM	Hypo	47	0.000594367
CcLG02	2604890	2604935	CHH	0.05	0.59	0.06	0.32	TCdM	Hypo	45	0.000108627
CcLG02	2614090	2614468	CG	0.39	0.12	0.42	0.255	TCM	Hyper	378	9.64275e-11
CcLG02	2635497	2635540	CHH	0.33	0.76	0.26	0.545	TCdM	Hypo	36	5.24854e-05
CcLG02	2662675	2662728	CHG	1	0.44	0.48	0.72	TCdM	Hypo	45	0.00223446
CcLG02	2672946	2673037	CHH	0.04	0.31	0.11	0.175	TCdM	Hypo	63	3.23608e-05
CcLG02	2672950	2673037	CHH	0.03	0.33	0.11	0.18	TCdM	Hypo	63	5.09897e-06
CcLG02	2673331	2673383	CHH	0.6	0.09	0.18	0.345	TCdM	Hypo	46	4.93382e-06
CcLG02	2727149	2727198	CHH	0.09	0.42	0.56	0.255	TCM	Hyper	26	0.000482424
CcLG02	2756017	2756063	CHH	0.04	0.35	0.03	0.195	TCdM	Hypo	39	5.35179e-06
CcLG02	2778820	2778880	CG	0.98	0.42	0.87	0.7	TCM	Hyper	60	3.23602e-29
CcLG02	2778824	2778943	CG	0.98	0.49	0.89	0.735	TCM	Hyper	77	8.89891e-27
CcLG02	2801073	2801188	CHH	0.21	0.7	0.31	0.455	TCdM	Hypo	76	1.35397e-08
CcLG02	2835527	2836020	CG	0.96	0.35	0.91	0.655	TCM	Hyper	493	1.17531e-60
CcLG02	2877941	2878543	CG	0.35	0.71	0.3	0.53	TCdM	Hypo	602	8.88314e-16
CcLG02	2878045	2878543	CG	0.24	0.62	0.3	0.43	TCdM	Hypo	498	1.0676e-14
CcLG02	2899630	2900119	CG	0.35	0.77	0.34	0.56	TCdM	Hypo	478	1.23682e-10
CcLG02	2900788	2901317	CG	0.5	0.14	0.65	0.32	TCM	Hyper	529	5.68239e-17
CcLG02	2917427	2917463	CHH	0.32	0.04	0.25	0.18	TCM	Hyper	25	0.000277911
CcLG02	2917493	2917545	CHH	0.11	0.44	0.18	0.275	TCdM	Hypo	46	0.000132544
CcLG02	2917496	2917545	CHH	0.09	0.49	0.18	0.29	TCdM	Hypo	46	1.25904e-05
CcLG02	2927992	2928034	CHH	0.06	0.28	0.02	0.17	TCdM	Hypo	36	0.000329318
CcLG02	2928683	2928748	CHH	0.08	0.45	0.4	0.265	TCM	Hyper	62	1.33462e-07
CcLG02	2949180	2949231	CHH	0.49	0.18	0.1	0.335	TCdM	Hypo	48	0.000861609
CcLG02	2950978	2951017	CHH	0.11	0.39	0.15	0.25	TCdM	Hypo	31	7.39933e-05
CcLG02	2954082	2954120	CHH	0.05	0.42	0.12	0.235	TCdM	Hypo	37	1.44205e-05
CcLG02	2959773	2959839	CHH	0.03	0.35	0.12	0.19	TCdM	Hypo	43	1.26058e-05
CcLG02	2959783	2959839	CHH	0.02	0.4	0.12	0.21	TCdM	Hypo	43	1.37986e-06
CcLG02	2998613	2998667	CHH	0.18	1	0.62	0.59	TCM	Hyper	51	4.25309e-05
CcLG02	3003168	3003210	CHH	0.29	0.61	0.3	0.45	TCdM	Hypo	33	0.000553786
CcLG02	3003171	3003223	CHH	0.3	0.64	0.3	0.47	TCdM	Hypo	33	7.42888e-05
CcLG02	3006086	3006114	CHH	0.1	0.27	0.27	0.185	TCM	Hyper	23	0.000132363
CcLG02	3030846	3030895	CHH	0.06	0.28	0.1	0.17	TCdM	Hypo	34	3.4452e-11
CcLG02	3080273	3080471	CHG	0.08	0.85	0.47	0.465	TCM	Hyper	198	8.47512e-15
CcLG02	3085675	3085831	CG	0.29	0.89	0.9	0.59	TCM	Hyper	156	2.25693e-06
CcLG02	3256376	3256691	CG	0.42	0.16	0.3	0.29	TCM	Hyper	244	1.89224e-26
CcLG02	3257121	3257342	CG	0.29	0.05	0.14	0.17	TCdM	Hypo	219	1.86813e-79
CcLG02	3427736	3427773	CHH	0.09	0.23	0.29	0.16	TCM	Hyper	32	0.000135274
CcLG02	3483070	3483131	CHH	0.18	0.49	0.2	0.335	TCdM	Hypo	61	2.53572e-06
CcLG02	3495426	3495514	CHH	0.03	0.22	0.05	0.125	TCdM	Hypo	85	1.08172e-05
CcLG02	3543190	3543206	CHH	0.09	0.73	0.17	0.41	TCdM	Hypo	16	8.38608e-07
CcLG02	3553925	3553979	CHH	0.08	0.26	0.08	0.17	TCdM	Hypo	54	0.000615907
CcLG02	3591072	3591108	CHH	0.06	0.33	0.31	0.195	TCM	Hyper	34	0.000121425
CcLG02	3599123	3599157	CHH	0.07	0.33	0.02	0.2	TCdM	Hypo	25	0.00184678
CcLG02	3624979	3625030	CHH	0.14	0.35	0.16	0.245	TCdM	Hypo	51	4.58303e-05
CcLG02	3625544	3625585	CHH	0.09	0.26	0.03	0.175	TCdM	Hypo	41	0.00113417
CcLG02	3698785	3698843	CHH	0.2	0.06	0.28	0.13	TCM	Hyper	39	1.12982e-05
CcLG02	3713598	3713621	CHH	0.18	0.39	0.38	0.285	TCM	Hyper	23	0.000738797
CcLG02	3726164	3726203	CHH	0.27	0.59	0.5	0.43	TCM	Hyper	38	0.000186862
CcLG02	3726165	3726203	CHH	0.24	0.6	0.5	0.42	TCM	Hyper	38	3.23558e-05
CcLG02	3726765	3726824	CHH	0.08	0.3	0.28	0.19	TCM	Hyper	48	5.29707e-12
CcLG02	3727083	3727116	CHH	0.26	0.53	0.52	0.395	TCM	Hyper	20	3.13857e-06
CcLG02	3727086	3727117	CHH	0.27	0.54	0.52	0.405	TCM	Hyper	20	1.36867e-06
CcLG02	3727088	3727117	CHH	0.23	0.5	0.52	0.365	TCM	Hyper	18	1.4473e-06
CcLG02	3730920	3730986	CHH	0.12	0.38	0.16	0.25	TCdM	Hypo	34	1.03524e-07
CcLG02	3739898	3739939	CHH	0.11	0.39	0.07	0.25	TCdM	Hypo	30	0.00059472
CcLG02	3775971	3776126	CG	0.03	0.98	0.48	0.505	TCdM	Hypo	155	1.51098e-78
CcLG02	3833677	3833698	CHH	0.2	0.42	0.16	0.31	TCdM	Hypo	13	0.00026936
CcLG02	3845497	3845523	CHH	0.15	0.39	0.11	0.27	TCdM	Hypo	26	0.00575683
CcLG02	3871272	3871302	CHH	0.05	0.54	0.29	0.295	TCdM	Hypo	25	0.00024098
CcLG02	3966725	3966778	CHH	0.2	0.75	0.66	0.475	TCM	Hyper	50	3.28951e-09
CcLG02	3993229	3993269	CHH	0.22	0.47	0.45	0.345	TCM	Hyper	32	8.53658e-05
CcLG02	4028344	4028421	CHH	0.07	0.52	0.27	0.295	TCdM	Hypo	39	9.42297e-07
CcLG02	4028347	4028421	CHH	0.06	0.6	0.32	0.33	TCdM	Hypo	47	3.44434e-08
CcLG02	4039472	4039517	CHH	0.15	0.44	0.35	0.295	TCM	Hyper	27	0.00014717
CcLG02	4114898	4114939	CHH	0.4	0.84	0.81	0.62	TCM	Hyper	41	1.40443e-07
CcLG02	4114900	4114939	CHH	0.37	0.85	0.81	0.61	TCM	Hyper	39	3.88133e-08
CcLG02	4126956	4126978	CHH	0.14	0.42	0.4	0.28	TCM	Hyper	22	0.000748861
CcLG02	4162866	4162893	CHG	0.35	0.16	0.1	0.255	TCdM	Hypo	22	0.00357696
CcLG02	4167782	4167828	CHH	0.1	0.73	0.75	0.415	TCM	Hyper	32	1.3798e-08
CcLG02	4258198	4258215	CHH	0.25	0.11	0.22	0.18	TCM	Hyper	12	0.00199526
CcLG02	4258202	4258215	CHH	0.25	0.11	0.22	0.18	TCM	Hyper	12	0.0062323
CcLG02	4285471	4285681	CG	0.8	0.37	0.88	0.585	TCM	Hyper	161	2.0967e-29
CcLG02	4340708	4340724	CHH	0.41	0.16	0.47	0.285	TCM	Hyper	16	0.000419399
CcLG02	4368673	4368706	CHH	0.01	0.23	0.22	0.12	TCM	Hyper	32	9.72874e-06
CcLG02	4375868	4375901	CHH	0.09	0.25	0.23	0.17	TCM	Hyper	27	3.49044e-07
CcLG02	4407162	4408146	CG	0.27	0.77	0.3	0.52	TCdM	Hypo	984	1.13028e-07
CcLG02	4479469	4479551	CHH	0.12	0.44	0.31	0.28	TCM	Hyper	63	2.27638e-09
CcLG02	4492486	4492544	CHH	0.04	0.33	0.1	0.185	TCdM	Hypo	48	9.81003e-07
CcLG02	4587415	4587430	CHH	0.04	0.26	0.24	0.15	TCM	Hyper	15	0.00229453
CcLG02	4593952	4594065	CHH	0.09	0.58	0.58	0.335	TCM	Hyper	97	2.66394e-06
CcLG02	4593962	4594065	CHH	0.06	0.63	0.58	0.345	TCM	Hyper	87	1.1627e-07
CcLG02	4594045	4594122	CHH	0.19	0.8	0.22	0.495	TCdM	Hypo	77	4.67797e-05
CcLG02	4594049	4594122	CHH	0.17	0.8	0.22	0.485	TCdM	Hypo	73	3.17055e-05
CcLG02	4628439	4628660	CG	0.48	0.96	0.77	0.72	TCM	Hyper	186	1.30431e-26
CcLG02	4628460	4628659	CG	0.3	0.68	0.77	0.49	TCM	Hyper	165	1.92793e-06
CcLG02	4628676	4628747	CHH	0.23	0.67	0.1	0.45	TCdM	Hypo	47	0.0156967
CcLG02	4628702	4628765	CHH	0.33	0.04	0.1	0.185	TCdM	Hypo	54	1.23946e-05
CcLG02	4651072	4651188	CHH	0.16	0.64	0.46	0.4	TCM	Hyper	59	4.96035e-18
CcLG02	4651297	4651352	CHH	0.34	0.74	0.71	0.54	TCM	Hyper	55	9.21704e-07
CcLG02	4651308	4651332	CHH	0.32	0.75	0.69	0.535	TCM	Hyper	20	0.000137606
CcLG02	4651319	4651355	CHH	0.37	0.77	0.71	0.57	TCM	Hyper	33	3.26012e-06
CcLG02	4651645	4651714	CHH	0.13	0.6	0.14	0.365	TCdM	Hypo	48	2.07938e-06
CcLG02	4665754	4665805	CHH	0.06	0.32	0.32	0.19	TCM	Hyper	45	0.000289109
CcLG02	4706361	4706504	CHH	0.06	0.58	0.3	0.32	TCdM	Hypo	73	1.43182e-12
CcLG02	4717952	4718001	CHH	0.04	0.27	0.38	0.155	TCM	Hyper	32	2.67484e-05
CcLG02	4726648	4726692	CHH	0.1	0.21	0.21	0.155	TCM	Hyper	39	0.000100355
CcLG02	4841528	4841575	CHH	0.1	0.59	0.51	0.345	TCM	Hyper	38	0.000247516
CcLG02	4841582	4841646	CHH	0.12	0.71	0.4	0.415	TCdM	Hypo	54	7.00894e-05
CcLG02	4841830	4841870	CHH	0.22	0.55	0.22	0.385	TCdM	Hypo	40	2.87099e-07
CcLG02	4841832	4841885	CHH	0.22	0.49	0.22	0.355	TCdM	Hypo	38	1.02898e-08
CcLG02	4843739	4843774	CHH	0.17	0.38	0.38	0.275	TCM	Hyper	33	4.55258e-05
CcLG02	4865591	4865640	CHH	0.43	0.93	0.9	0.68	TCM	Hyper	33	6.57547e-10
CcLG02	4869585	4869618	CHH	0.23	0.73	0.65	0.48	TCM	Hyper	33	8.37611e-06
CcLG02	4876957	4876982	CHH	0.18	0.41	0.17	0.295	TCdM	Hypo	22	0.000139398
CcLG02	4877116	4877192	CHH	0.15	0.36	0.11	0.255	TCdM	Hypo	67	0.000195333
CcLG02	4877117	4877203	CHH	0.15	0.37	0.11	0.26	TCdM	Hypo	67	7.40788e-05
CcLG02	4921530	4921572	CHH	0.06	0.38	0.25	0.22	TCM	Hyper	27	0.000205827
CcLG02	4921534	4921572	CHH	0.06	0.5	0.09	0.28	TCdM	Hypo	23	2.4747e-05
CcLG02	4931652	4931698	CHH	0.19	0.4	0.25	0.295	TCdM	Hypo	24	1.72447e-07
CcLG02	4931660	4931701	CHH	0.2	0.43	0.25	0.315	TCdM	Hypo	24	5.58675e-07
CcLG02	5006539	5006569	CHH	0.11	0.39	0.15	0.25	TCdM	Hypo	28	6.31554e-05
CcLG02	5006540	5006569	CHH	0.07	0.42	0.15	0.245	TCdM	Hypo	28	2.73997e-06
CcLG02	5017133	5017164	CHH	0.06	0.28	0.25	0.17	TCM	Hyper	31	0.000206885
CcLG02	5024434	5024462	CHH	0.33	0.7	0.69	0.515	TCM	Hyper	28	7.11661e-05
CcLG02	5089578	5089625	CHH	0.15	0.65	0.27	0.4	TCdM	Hypo	42	2.57348e-08
CcLG02	5101310	5101397	CHH	0.02	0.62	0.16	0.32	TCdM	Hypo	78	4.02153e-14
CcLG02	5135582	5135601	CHH	0.04	1	0.24	0.52	TCdM	Hypo	19	1.1789e-05
CcLG02	5171949	5171982	CHH	0.08	0.26	0.3	0.17	TCM	Hyper	20	4.27649e-06
CcLG02	5196031	5196154	CG	0.97	0.48	0.88	0.725	TCM	Hyper	96	2.63176e-11
CcLG02	5323718	5323750	CHH	0.05	0.58	0.4	0.315	TCM	Hyper	31	3.23998e-06
CcLG02	5348262	5348337	CHH	0.16	0.41	0.17	0.285	TCdM	Hypo	41	6.82506e-09
CcLG02	5348667	5348701	CHH	0.16	0.38	0.14	0.27	TCdM	Hypo	25	1.29303e-05
CcLG02	5349590	5349626	CHH	0.49	0.2	0.16	0.345	TCdM	Hypo	19	0.000127617
CcLG02	5394796	5394898	CHH	0.02	0.63	0.4	0.325	TCM	Hyper	58	7.84901e-12
CcLG02	5439686	5439720	CHH	0.87	0.31	0.92	0.59	TCM	Hyper	34	1.60965e-06
CcLG02	5440275	5440305	CHH	0.08	0.47	0.05	0.275	TCdM	Hypo	30	0.000774892
CcLG02	5457494	5457530	CHH	0.13	0.3	0.34	0.215	TCM	Hyper	35	4.00367e-05
CcLG02	5480116	5480151	CHH	0.42	0.84	0.77	0.63	TCM	Hyper	34	0.000402643
CcLG02	5480117	5480151	CHH	0.34	0.82	0.77	0.58	TCM	Hyper	34	0.000245634
CcLG02	5507690	5507720	CHH	0.11	0.28	0.37	0.195	TCM	Hyper	30	4.54291e-05
CcLG02	5530607	5530649	CHH	0.19	0.53	0.53	0.36	TCM	Hyper	40	1.07057e-05
CcLG02	5576049	5576126	CHH	0.48	0.09	0.76	0.285	TCM	Hyper	77	0.00181135
CcLG02	5576721	5576763	CHH	0.05	0.29	0.15	0.17	TCdM	Hypo	40	0.00121018
CcLG02	5603297	5603359	CHH	0.07	0.48	0.17	0.275	TCdM	Hypo	39	2.79195e-06
CcLG02	5609882	5610118	CHG	0.77	0.28	0.42	0.525	TCdM	Hypo	198	4.61032e-05
CcLG02	5634365	5634580	CG	0.63	0.24	0.71	0.435	TCM	Hyper	215	2.94249e-21
CcLG02	5740591	5740642	CHH	0.22	0.54	0.3	0.38	TCdM	Hypo	29	5.53464e-06
CcLG02	5740735	5740801	CHH	0.11	0.32	0.28	0.215	TCM	Hyper	59	8.90654e-05
CcLG02	5740736	5740804	CHH	0.12	0.35	0.28	0.235	TCM	Hyper	59	2.51977e-05
CcLG02	5762203	5762264	CHH	0.1	0.5	0.05	0.3	TCdM	Hypo	41	1.03863e-06
CcLG02	5789213	5789253	CHH	0.13	0.55	0.54	0.34	TCM	Hyper	37	4.93277e-06
CcLG02	5805321	5805464	CHH	0.07	0.27	0.1	0.17	TCdM	Hypo	83	1.46264e-10
CcLG02	5809407	5809471	CHH	0.02	0.48	0.58	0.25	TCM	Hyper	64	7.20897e-06
CcLG02	5809413	5809471	CHH	0.02	0.61	0.58	0.315	TCM	Hyper	58	9.68424e-07
CcLG02	5811752	5811794	CHH	0.06	0.58	0.1	0.32	TCdM	Hypo	42	0.000478231
CcLG02	5811755	5811794	CHH	0.06	0.6	0.1	0.33	TCdM	Hypo	39	0.000435797
CcLG02	5837354	5837382	CHH	0.35	0.78	0.55	0.565	TCdM	Hypo	27	3.11471e-06
CcLG02	5837358	5837393	CHH	0.25	0.64	0.55	0.445	TCM	Hyper	35	1.16798e-05
CcLG02	5838530	5838836	CG	0.33	0.04	0.03	0.185	TCdM	Hypo	306	7.41571e-08
CcLG02	5856655	5856706	CHH	0.16	0.56	0.46	0.36	TCM	Hyper	32	6.64074e-08
CcLG02	5894828	5894878	CHH	0.13	0.35	0.53	0.24	TCM	Hyper	46	0.000540631
CcLG02	5895108	5895144	CHH	0.28	0.6	0.34	0.44	TCdM	Hypo	19	2.01675e-05
CcLG02	5902080	5902141	CHH	0.16	0.58	0.44	0.37	TCM	Hyper	53	0.000122777
CcLG02	5902085	5902141	CHH	0.14	0.66	0.44	0.4	TCM	Hyper	48	1.47938e-05
CcLG02	5902250	5902306	CHH	0.27	0.93	0.4	0.6	TCdM	Hypo	47	1.82246e-05
CcLG02	5903625	5903679	CHG	1	0.44	1	0.72	TCM	Hyper	54	0.000162023
CcLG02	5959122	5959157	CHH	0.22	0.48	0.16	0.35	TCdM	Hypo	35	0.000594149
CcLG02	5965814	5965852	CHH	0.11	0.22	0.3	0.165	TCM	Hyper	32	0.000190806
CcLG02	5965883	5965929	CHH	0.12	0.24	0.11	0.18	TCdM	Hypo	23	0.000122406
CcLG02	5966049	5966084	CHH	0.14	0.34	0.33	0.24	TCM	Hyper	35	2.19369e-05
CcLG02	5966202	5966214	CHH	0.14	0.3	0.3	0.22	TCM	Hyper	12	0.00244668
CcLG02	5966205	5966222	CHH	0.14	0.32	0.3	0.23	TCM	Hyper	9	0.000203781
CcLG02	5990940	5990976	CHH	0.06	0.23	0.27	0.145	TCM	Hyper	32	2.53099e-05
CcLG02	6006369	6006427	CHH	0.04	0.52	0.65	0.28	TCM	Hyper	58	0.000208089
CcLG02	6006541	6006578	CHH	0.12	0.51	0.15	0.315	TCdM	Hypo	37	0.000473737
CcLG02	6018111	6018124	CHH	0.09	1	0.07	0.545	TCdM	Hypo	13	4.44801e-06
CcLG02	6018762	6018804	CHG	0.45	0.94	0.87	0.695	TCM	Hyper	40	0.00219639
CcLG02	6026168	6027250	CG	0.04	0.74	0.58	0.39	TCM	Hyper	957	2.13318e-141
CcLG02	6026172	6027167	CG	0.11	0.9	0.58	0.505	TCM	Hyper	957	8.71328e-176
CcLG02	6040817	6041232	CHG	0.94	0.45	0.43	0.695	TCdM	Hypo	244	1.62531e-05
CcLG02	6040818	6041028	CHG	0.99	0.46	0.43	0.725	TCdM	Hypo	208	2.8509e-14
CcLG02	6041045	6041103	CHH	0.07	0.42	0.07	0.245	TCdM	Hypo	58	3.16922e-06
CcLG02	6080734	6081591	CG	0.33	0.02	0.31	0.175	TCM	Hyper	502	8.0295e-07
CcLG02	6130448	6130481	CHH	0.07	0.5	0.48	0.285	TCM	Hyper	33	0.000371666
CcLG02	6141440	6141478	CHH	0.09	0.3	0.15	0.195	TCdM	Hypo	32	0.000124635
CcLG02	6142296	6142340	CHH	0.1	0.47	0.08	0.285	TCdM	Hypo	44	4.71155e-05
CcLG02	6148433	6148528	CHH	0.11	0.65	0.19	0.38	TCdM	Hypo	95	2.19621e-12
CcLG02	6156626	6156971	CG	0.33	0.02	0.07	0.175	TCdM	Hypo	310	1.23456e-11
CcLG02	6185448	6185513	CHH	0.11	0.81	0.16	0.46	TCdM	Hypo	60	1.12733e-06
CcLG02	6194986	6195080	CHH	0.12	0.37	0.34	0.245	TCM	Hyper	94	1.32798e-08
CcLG02	6205936	6206029	CHH	0.07	0.36	0.32	0.215	TCM	Hyper	69	7.89359e-12
CcLG02	6205937	6206029	CHH	0.07	0.37	0.32	0.22	TCM	Hyper	69	1.3182e-12
CcLG02	6209214	6209267	CHH	0.47	0.08	0.29	0.275	TCM	Hyper	37	2.12341e-07
CcLG02	6216998	6217037	CHH	0.04	0.24	0.1	0.14	TCdM	Hypo	34	0.000441177
CcLG02	6217001	6217037	CHH	0.03	0.26	0.1	0.145	TCdM	Hypo	34	0.000112889
CcLG02	6227960	6228167	CG	0.57	0.06	0.22	0.315	TCdM	Hypo	207	6.39688e-08
CcLG02	6228096	6228340	CHH	0.67	0.14	0.37	0.405	TCdM	Hypo	149	7.80828e-08
CcLG02	6250554	6251345	CG	0.96	0.16	0.43	0.56	TCdM	Hypo	402	7.10979e-162
CcLG02	6250782	6251333	CG	0.61	0.1	0.44	0.355	TCM	Hyper	387	1.95753e-34
CcLG02	6259278	6259398	CHH	0.02	0.35	0.28	0.185	TCM	Hyper	91	1.93924e-15
CcLG02	6298278	6298326	CHH	0.22	0.51	0.17	0.365	TCdM	Hypo	44	2.89573e-05
CcLG02	6298307	6298359	CHH	0.21	0.45	0.17	0.33	TCdM	Hypo	50	0.00275801
CcLG02	6311027	6311073	CHH	0.28	0.73	0.43	0.505	TCdM	Hypo	25	2.26368e-05
CcLG02	6319428	6319466	CHH	0.17	0.57	0.46	0.37	TCM	Hyper	32	3.23573e-05
CcLG02	6340384	6340439	CHH	0.07	0.58	0.44	0.325	TCM	Hyper	33	1.83521e-06
CcLG02	6344567	6344607	CHH	0.21	0.9	0.21	0.555	TCdM	Hypo	40	2.6046e-07
CcLG02	6344568	6344607	CHH	0.22	0.95	0.21	0.585	TCdM	Hypo	39	5.23985e-08
CcLG02	6353784	6353827	CHH	0.21	0.69	0.79	0.45	TCM	Hyper	43	1.59918e-07
CcLG02	6353788	6353832	CHH	0.21	0.7	0.79	0.455	TCM	Hyper	39	5.29809e-08
CcLG02	6359110	6359134	CHH	0.22	0.45	0.45	0.335	TCM	Hyper	24	0.000135929
CcLG02	6359126	6359166	CHH	0.15	0.41	0.31	0.28	TCM	Hyper	26	2.60196e-12
CcLG02	6388858	6388894	CHH	0.21	0.47	0.57	0.34	TCM	Hyper	30	0.000863705
CcLG02	6412897	6413440	CG	0.33	0.15	0.14	0.24	TCdM	Hypo	420	4.89855e-12
CcLG02	6449320	6449339	CHH	0.1	0.2	0.24	0.15	TCM	Hyper	19	0.00220485
CcLG02	6452562	6452587	CHH	0.22	0.47	0.07	0.345	TCdM	Hypo	25	0.00471582
CcLG02	6495126	6495168	CHH	0.25	0.53	0.55	0.39	TCM	Hyper	30	1.04886e-06
CcLG02	6534399	6534478	CHH	0.07	0.43	0.12	0.25	TCdM	Hypo	67	3.58678e-06
CcLG02	6545648	6546200	CG	0.62	0.14	0.52	0.38	TCM	Hyper	552	1.93347e-62
CcLG02	6568063	6568087	CHH	0.34	0.76	0.28	0.55	TCdM	Hypo	24	0.000210093
CcLG02	6605176	6605204	CHH	0.12	0.36	0.37	0.24	TCM	Hyper	28	7.38219e-05
CcLG02	6616791	6616824	CHH	0.12	0.25	0.23	0.185	TCM	Hyper	20	0.0003728
CcLG02	6637426	6637512	CHH	0.06	0.37	0.56	0.215	TCM	Hyper	71	5.93098e-05
CcLG02	6676414	6676499	CHH	0.04	0.59	0.41	0.315	TCM	Hyper	55	2.47242e-07
CcLG02	6681674	6681722	CHH	0.62	0.12	0.71	0.37	TCM	Hyper	32	0.000349896
CcLG02	6682120	6682173	CHH	0.13	0.38	0.34	0.255	TCM	Hyper	53	0.000241077
CcLG02	6682410	6682486	CHH	0.11	0.47	0.46	0.29	TCM	Hyper	76	1.90093e-05
CcLG02	6728114	6728167	CHH	0.37	0.05	0.02	0.21	TCdM	Hypo	53	2.7585e-05
CcLG02	6744875	6745115	CHG	0.22	0.92	0.15	0.57	TCdM	Hypo	240	2.66533e-05
CcLG02	6749570	6749612	CHH	0.31	0.7	0.71	0.505	TCM	Hyper	38	1.56873e-07
CcLG02	6749694	6749723	CHH	0.93	0.37	0.29	0.65	TCdM	Hypo	29	0.000338267
CcLG02	6749695	6749723	CHH	1	0.39	0.29	0.695	TCdM	Hypo	28	0.000120582
CcLG02	6753318	6753382	CHH	0.52	0.15	0.25	0.335	TCdM	Hypo	56	1.32004e-05
CcLG02	6771238	6771314	CHH	0.05	0.36	0.12	0.205	TCdM	Hypo	63	7.0007e-08
CcLG02	6780018	6780068	CHH	0.05	0.25	0.24	0.15	TCM	Hyper	50	0.00043441
CcLG02	6780255	6780339	CHH	0.17	0.45	0.14	0.31	TCdM	Hypo	46	5.0794e-08
CcLG02	6780263	6780340	CHH	0.14	0.4	0.14	0.27	TCdM	Hypo	47	2.79276e-07
CcLG02	6791637	6793140	CG	0.97	0.1	0.88	0.535	TCM	Hyper	1503	0
CcLG02	6791653	6791737	CHH	0.07	0.22	0.05	0.145	TCdM	Hypo	72	4.10021e-06
CcLG02	6791658	6792930	CG	0.73	0.09	0.88	0.41	TCM	Hyper	1272	2.83533e-145
CcLG02	6791689	6792930	CG	0.73	0.06	0.88	0.395	TCM	Hyper	1241	1.48153e-157
CcLG02	6794269	6794307	CHH	0.29	0.12	0.22	0.205	TCM	Hyper	21	3.67598e-05
CcLG02	6805731	6805767	CHH	0.17	0.66	0.12	0.415	TCdM	Hypo	36	5.39e-05
CcLG02	6843531	6843644	CHH	0.05	0.6	0.02	0.325	TCdM	Hypo	90	2.56223e-06
CcLG02	6847898	6847944	CHH	0.02	0.37	0.03	0.195	TCdM	Hypo	46	1.71017e-05
CcLG02	6868106	6868146	CHH	0.27	0.07	0.05	0.17	TCdM	Hypo	29	5.6262e-05
CcLG02	6903365	6903478	CHH	0.13	0.49	0.6	0.31	TCM	Hyper	70	3.9238e-13
CcLG02	6926000	6926517	CG	0.02	0.25	0.05	0.135	TCdM	Hypo	517	5.97463e-32
CcLG02	6967263	6967384	CHH	0.05	0.46	0.49	0.255	TCM	Hyper	65	1.13818e-08
CcLG02	7006980	7007030	CHH	0.86	0.18	0.09	0.52	TCdM	Hypo	50	0.0014302
CcLG02	7040241	7040283	CHH	0.05	0.29	0.07	0.17	TCdM	Hypo	39	2.08793e-05
CcLG02	7076172	7076211	CHH	0.03	0.38	0.09	0.205	TCdM	Hypo	39	0.00102631
CcLG02	7091815	7091854	CHH	0.36	0.04	0.28	0.2	TCM	Hyper	39	3.84597e-09
CcLG02	7128134	7128157	CHH	0.34	0.72	0.31	0.53	TCdM	Hypo	23	0.00294123
CcLG02	7171988	7172427	CG	0.66	0.21	0.5	0.435	TCM	Hyper	434	1.20917e-05
CcLG02	7181406	7181461	CHH	0.02	0.28	0.03	0.15	TCdM	Hypo	47	0.000240388
CcLG02	7193041	7193113	CHH	0.12	0.43	0.25	0.275	TCdM	Hypo	60	4.10574e-05
CcLG02	7195590	7195624	CHH	0.1	0.25	0.32	0.175	TCM	Hyper	33	0.000877922
CcLG02	7195595	7195637	CHH	0.17	0.34	0.32	0.255	TCM	Hyper	28	0.00099181
CcLG02	7224086	7224152	CHH	0.2	0.62	0.19	0.41	TCdM	Hypo	65	4.06297e-07
CcLG02	7228932	7228990	CHH	0.05	0.42	0.33	0.235	TCM	Hyper	45	7.13308e-08
CcLG02	7240654	7240678	CHH	0.47	0.06	0.55	0.265	TCM	Hyper	24	0.00386644
CcLG02	7241096	7241120	CHH	0.18	1	0.02	0.59	TCdM	Hypo	24	0.000714456
CcLG02	7262398	7262463	CHH	0.1	0.52	0.53	0.31	TCM	Hyper	65	0.000618336
CcLG02	7268954	7268982	CHH	0.05	0.53	0.2	0.29	TCdM	Hypo	14	0.000261023
CcLG02	7315054	7315099	CHH	0.24	0.68	0.69	0.46	TCM	Hyper	39	2.65266e-10
CcLG02	7347089	7347124	CHH	0.3	0.08	0.06	0.19	TCdM	Hypo	35	0.00274066
CcLG02	7347090	7347124	CHH	0.32	0.08	0.06	0.2	TCdM	Hypo	34	0.00165887
CcLG02	7350741	7350797	CHH	0.15	0.39	0.23	0.27	TCdM	Hypo	37	1.8583e-05
CcLG02	7383618	7383654	CHH	0.1	0.36	0.44	0.23	TCM	Hyper	29	5.52781e-05
CcLG02	7398625	7398645	CHH	0.08	0.57	0.12	0.325	TCdM	Hypo	20	0.000326689
CcLG02	7435276	7435334	CHH	0.57	0.12	0.17	0.345	TCdM	Hypo	58	8.37816e-06
CcLG02	7458076	7458121	CG	1	0.5	1	0.75	TCM	Hyper	45	0.0325077
CcLG02	7499582	7500043	CHG	0.82	0.23	0.83	0.525	TCM	Hyper	451	7.27952e-07
CcLG02	7500151	7500609	CG	0.93	0.31	0.82	0.62	TCM	Hyper	458	2.79187e-19
CcLG02	7546020	7546068	CHH	0.05	0.3	0.31	0.175	TCM	Hyper	37	1.24282e-07
CcLG02	7546093	7546144	CHH	0.04	0.21	0.25	0.125	TCM	Hyper	40	9.16959e-07
CcLG02	7572135	7572479	CHG	0.81	0.07	0.5	0.44	TCM	Hyper	344	1.38093e-74
CcLG02	7593188	7593450	CHG	0.09	0.41	0.39	0.25	TCM	Hyper	225	7.12616e-16
CcLG02	7606047	7606087	CHH	0.02	0.35	0.3	0.185	TCM	Hyper	40	0.000537988
CcLG02	7647425	7649961	CG	0.04	0.93	0.07	0.485	TCdM	Hypo	2498	0
CcLG02	7647520	7650054	CG	0.03	0.82	0.07	0.425	TCdM	Hypo	2441	0
CcLG02	7648070	7648124	CHH	0.03	0.26	0.02	0.145	TCdM	Hypo	54	2.99e-10
CcLG02	7650979	7651423	CG	0.03	0.53	0.02	0.28	TCdM	Hypo	444	1.57948e-212
CcLG02	7660017	7660082	CHH	0.61	0.03	0.5	0.32	TCM	Hyper	65	1.42368e-08
CcLG02	7666405	7666447	CHH	0.11	0.29	0.13	0.2	TCdM	Hypo	21	1.13114e-05
CcLG02	7669791	7670039	CG	0.19	0.4	0.66	0.295	TCM	Hyper	248	2.13965e-06
CcLG02	7669799	7669978	CG	0.24	0.48	0.66	0.36	TCM	Hyper	179	1.44249e-09
CcLG02	7669801	7670041	CG	0.21	0.41	0.66	0.31	TCM	Hyper	240	1.61084e-06
CcLG02	7669806	7669988	CG	0.25	0.51	0.66	0.38	TCM	Hyper	182	1.91924e-10
CcLG02	7669850	7669992	CHG	0.27	0.55	0.49	0.41	TCM	Hyper	99	3.0979e-11
CcLG02	7672179	7672513	CHG	0.24	0.06	0.28	0.15	TCM	Hyper	334	1.0141e-30
CcLG02	7723250	7724404	CG	0.24	0.02	0.11	0.13	TCdM	Hypo	640	6.43789e-36
CcLG02	7732676	7732730	CHH	0.24	0.5	0.15	0.37	TCdM	Hypo	39	4.87232e-05
CcLG02	7732689	7732730	CHH	0.17	0.47	0.15	0.32	TCdM	Hypo	39	1.72752e-05
CcLG02	7755149	7755528	CHG	0.25	0.71	0.73	0.48	TCM	Hyper	336	2.68894e-11
CcLG02	7755171	7755526	CHG	0.34	0.8	0.73	0.57	TCM	Hyper	314	1.66128e-08
CcLG02	7755236	7755675	CHG	0.36	0.73	0.73	0.545	TCM	Hyper	249	5.55999e-05
CcLG02	7756027	7756462	CG	0.24	0.81	0.72	0.525	TCM	Hyper	435	6.65086e-11
CcLG02	7756029	7756778	CG	0.26	0.79	0.72	0.525	TCM	Hyper	433	2.62211e-09
CcLG02	7760071	7760114	CHH	0.15	0.63	0.13	0.39	TCdM	Hypo	40	2.92748e-08
CcLG02	7769960	7770025	CHH	0.04	0.38	0.09	0.21	TCdM	Hypo	65	5.76653e-08
CcLG02	7836280	7836372	CHH	0.34	0.69	0.32	0.515	TCdM	Hypo	72	7.83051e-07
CcLG02	7836290	7836372	CHH	0.28	0.74	0.32	0.51	TCdM	Hypo	72	5.17058e-09
CcLG02	7891550	7891592	CHH	0.19	0.43	0.51	0.31	TCM	Hyper	35	0.00182084
CcLG02	7892385	7892408	CHH	0.59	0.27	0.49	0.43	TCM	Hyper	23	0.00291106
CcLG02	7933120	7933150	CHH	0.36	0.76	0.76	0.56	TCM	Hyper	17	1.8241e-07
CcLG02	7975603	7976010	CG	0.38	0.16	0.55	0.27	TCM	Hyper	231	8.93503e-09
CcLG02	7989482	7989871	CHG	0.44	0.09	0.63	0.265	TCM	Hyper	389	0.000550896
CcLG02	7996525	7996560	CHH	0.29	0.6	0.53	0.445	TCM	Hyper	26	9.66425e-05
CcLG02	7996533	7996578	CHH	0.23	0.46	0.53	0.345	TCM	Hyper	32	2.75823e-05
CcLG02	8026750	8026774	CHH	0.22	0.06	0.24	0.14	TCM	Hyper	24	0.000920122
CcLG02	8094488	8094500	CHH	0.32	0.64	0.71	0.48	TCM	Hyper	12	0.000182955
CcLG02	8094503	8094540	CHH	0.29	0.63	0.36	0.46	TCdM	Hypo	22	1.91068e-05
CcLG02	8094670	8095018	CHG	0.22	0.02	0.07	0.12	TCdM	Hypo	348	3.29431e-16
CcLG02	8096816	8096885	CHH	0.66	0.14	0.21	0.4	TCdM	Hypo	53	3.37629e-07
CcLG02	8096823	8096885	CHH	0.71	0.14	0.21	0.425	TCdM	Hypo	46	2.32927e-08
CcLG02	8206139	8206647	CG	0.18	0.51	0.54	0.345	TCM	Hyper	508	5.55719e-05
CcLG02	8206181	8206647	CG	0.2	0.56	0.54	0.38	TCM	Hyper	466	9.00171e-05
CcLG02	8210956	8210991	CHH	0.48	0.05	0.69	0.265	TCM	Hyper	32	0.000378953
CcLG02	8210991	8211040	CHH	0.12	0.49	0.4	0.305	TCM	Hyper	45	4.55128e-06
CcLG02	8224753	8224804	CHH	0.38	0.85	0.38	0.615	TCdM	Hypo	34	0.00421436
CcLG02	8224769	8224804	CHH	0.3	0.82	0.38	0.56	TCdM	Hypo	34	0.00430729
CcLG02	8231962	8231968	CHH	0.32	0.76	0.7	0.54	TCM	Hyper	6	0.00406232
CcLG02	8300511	8300520	CHH	0.6	0.29	0.64	0.445	TCM	Hyper	6	0.00571405
CcLG02	8312170	8312296	CHH	0.01	0.46	0.01	0.235	TCdM	Hypo	126	6.70882e-40
CcLG02	8322985	8323025	CHH	0.08	0.63	0.36	0.355	TCM	Hyper	26	7.11221e-07
CcLG02	8322995	8323447	CHG	0.93	0.23	0.58	0.58	TCM	Hypo	278	2.6699e-20
CcLG02	8323016	8323045	CHH	0.06	0.68	0.55	0.37	TCM	Hyper	23	1.87976e-05
CcLG02	8323082	8323447	CHG	0.94	0.15	0.58	0.545	TCM	Hyper	278	5.61942e-23
CcLG02	8323132	8323449	CHG	0.85	0.12	0.58	0.485	TCM	Hyper	280	1.88774e-12
CcLG02	8373698	8374087	CG	0.95	0.47	0.38	0.71	TCdM	Hypo	247	1.9961e-10
CcLG02	8378198	8378266	CHH	0.07	0.31	0.36	0.19	TCM	Hyper	67	2.77429e-10
CcLG02	8428380	8428404	CHH	0.88	0.12	0.21	0.5	TCdM	Hypo	24	0.00074646
CcLG02	8437820	8437846	CHH	0.12	0.38	0.47	0.25	TCM	Hyper	21	0.000293923
CcLG02	8453845	8454451	CHG	0.02	0.68	0.26	0.35	TCdM	Hypo	428	2.24298e-55
CcLG02	8454072	8454336	CHG	0.33	0.96	0.26	0.645	TCdM	Hypo	264	3.39282e-17
CcLG02	8468183	8468212	CHH	0.26	0.05	0.06	0.155	TCdM	Hypo	28	0.00263812
CcLG02	8562792	8562865	CHH	0.08	0.25	0.29	0.165	TCM	Hyper	53	2.72624e-08
CcLG02	8562865	8562885	CHH	0.2	0.41	0.2	0.305	TCdM	Hypo	16	7.54132e-05
CcLG02	8572568	8573592	CG	0.35	0.08	0.4	0.215	TCM	Hyper	1024	1.60176e-18
CcLG02	8581323	8581355	CHH	0.38	0.06	0.4	0.22	TCM	Hyper	32	0.000158425
CcLG02	8655825	8656613	CG	0.43	0.16	0.39	0.295	TCM	Hyper	773	4.10072e-07
CcLG02	8655840	8656613	CG	0.36	0.11	0.39	0.235	TCM	Hyper	773	4.89239e-07
CcLG02	8667193	8667249	CHH	0.37	0.8	0.41	0.585	TCdM	Hypo	42	3.4483e-05
CcLG02	8688540	8688580	CHH	0.03	0.33	0.66	0.18	TCM	Hyper	40	0.000933364
CcLG02	8689229	8689294	CHH	0.1	0.75	0.18	0.425	TCdM	Hypo	45	1.9953e-05
CcLG02	8708032	8708080	CHH	0.08	1	0.48	0.54	TCdM	Hypo	46	0.000257998
CcLG02	8718227	8718308	CHH	0.1	0.23	0.24	0.165	TCM	Hyper	72	0.000309628
CcLG02	8728856	8728920	CHH	0.15	0.34	0.35	0.245	TCM	Hyper	53	0.000381321
CcLG02	8728858	8728920	CHH	0.14	0.36	0.35	0.25	TCM	Hyper	53	4.32989e-05
CcLG02	8731388	8731445	CHH	0.2	0.58	0.24	0.39	TCdM	Hypo	57	7.46279e-07
CcLG02	8731466	8731490	CHH	0.21	0.47	0.47	0.34	TCM	Hyper	24	0.00313842
CcLG02	8737409	8738610	CG	0.97	0.39	0.8	0.68	TCM	Hyper	1093	3.36824e-33
CcLG02	8737462	8738610	CG	0.96	0.31	0.8	0.635	TCM	Hyper	1040	2.02964e-35
CcLG02	8810310	8810348	CHH	0.22	0.51	0.48	0.365	TCM	Hyper	35	0.000319205
CcLG02	8826291	8826349	CHH	0.02	0.38	0.02	0.2	TCdM	Hypo	41	0.000129471
CcLG02	8835996	8836023	CHH	0.03	0.23	0.3	0.13	TCM	Hyper	16	0.000246503
CcLG02	8836664	8838408	CG	0.87	0.22	0.66	0.545	TCM	Hyper	1665	3.2839e-109
CcLG02	8836725	8839023	CG	0.96	0.3	0.66	0.63	TCM	Hyper	2266	1.22294e-183
CcLG02	8836863	8838408	CG	0.88	0.16	0.66	0.52	TCM	Hyper	1545	4.77511e-125
CcLG02	8839970	8840051	CHH	0.22	0.7	0.26	0.46	TCdM	Hypo	81	2.72686e-13
CcLG02	8840003	8840075	CHH	0.43	0.88	0.34	0.655	TCdM	Hypo	50	0.000332876
CcLG02	8840076	8840723	CG	0.96	0.39	0.9	0.675	TCM	Hyper	647	3.41131e-37
CcLG02	8840095	8840665	CG	0.82	0.16	0.9	0.49	TCM	Hyper	570	3.53118e-45
CcLG02	8850885	8850896	CHH	0.2	0.42	0.45	0.31	TCM	Hyper	10	0.00393407
CcLG02	8886873	8886884	CHH	0.37	0.76	0.37	0.565	TCdM	Hypo	11	0.00380803
CcLG02	8901325	8901398	CHH	0.17	0.51	0.33	0.34	TCdM	Hypo	38	1.97024e-05
CcLG02	8941709	8941770	CHH	0.19	0.58	0.46	0.385	TCM	Hyper	39	2.12873e-06
CcLG02	8941712	8941770	CHH	0.18	0.64	0.46	0.41	TCM	Hyper	39	2.07975e-07
CcLG02	8942260	8942308	CHH	0.13	0.54	0.36	0.335	TCM	Hyper	38	4.9292e-05
CcLG02	8942264	8942308	CHH	0.08	0.52	0.36	0.3	TCM	Hyper	38	9.01854e-06
CcLG02	8942415	8942526	CHH	0.12	0.63	0.45	0.375	TCM	Hyper	82	3.40384e-10
CcLG02	8942635	8942698	CHH	0.23	0.52	0.26	0.375	TCdM	Hypo	60	3.8201e-08
CcLG02	8942638	8942707	CHH	0.26	0.54	0.26	0.4	TCdM	Hypo	63	2.42007e-08
CcLG02	8942640	8942707	CHH	0.25	0.54	0.26	0.395	TCdM	Hypo	61	7.15666e-09
CcLG02	8972820	8972892	CHH	0.21	0.61	0.14	0.41	TCdM	Hypo	47	0.000213044
CcLG02	8972826	8972894	CHH	0.24	0.65	0.14	0.445	TCdM	Hypo	47	0.000416929
CcLG02	8994167	8994187	CHH	0.46	0.92	0.94	0.69	TCM	Hyper	19	4.31173e-07
CcLG02	8994168	8994201	CHH	0.46	0.95	0.94	0.705	TCM	Hyper	30	1.26594e-09
CcLG02	8994170	8994207	CHH	0.47	0.98	0.94	0.725	TCM	Hyper	28	2.15087e-10
CcLG02	9003737	9003816	CHH	0.07	0.39	0.36	0.23	TCM	Hyper	43	1.80749e-07
CcLG02	9009820	9009845	CHH	0.26	0.63	0.52	0.445	TCM	Hyper	23	1.35985e-06
CcLG02	9009848	9009906	CHH	0.2	0.47	0.49	0.335	TCM	Hyper	49	1.62625e-06
CcLG02	9021189	9021769	CHG	0.58	0.06	0.21	0.32	TCdM	Hypo	494	1.03509e-12
CcLG02	9022962	9023032	CHH	0.21	0.64	0.72	0.425	TCM	Hyper	37	4.98728e-10
CcLG02	9038838	9038906	CHH	0.2	0.47	0.58	0.335	TCM	Hyper	68	2.56848e-05
CcLG02	9049502	9049561	CHH	0.15	0.38	0.4	0.265	TCM	Hyper	59	0.000256302
CcLG02	9049620	9049646	CHH	0.13	0.39	0.48	0.26	TCM	Hyper	13	0.000399678
CcLG02	9059893	9059931	CHH	0.36	0.78	0.66	0.57	TCM	Hyper	28	2.74493e-05
CcLG02	9065597	9065669	CHH	0.47	0.03	0.51	0.25	TCM	Hyper	72	3.36313e-06
CcLG02	9095186	9095218	CHH	0.23	0.63	0.24	0.43	TCdM	Hypo	32	0.00027753
CcLG02	9163257	9163313	CHH	0.07	0.31	0.3	0.19	TCM	Hyper	56	0.000954558
CcLG02	9228302	9228329	CHH	0.13	0.31	0.43	0.22	TCM	Hyper	27	0.00130387
CcLG02	9255381	9255447	CHH	0.18	0.45	0.23	0.315	TCdM	Hypo	63	2.02655e-06
CcLG02	9268674	9268696	CHH	0.11	0.23	0.22	0.17	TCM	Hyper	21	0.000201774
CcLG02	9322910	9322943	CHH	0.2	0.45	0.21	0.325	TCdM	Hypo	23	2.22092e-05
CcLG02	9322971	9322988	CHH	0.15	0.31	0.3	0.23	TCM	Hyper	9	0.000342758
CcLG02	9339266	9339335	CHH	0.22	0.56	0.53	0.39	TCM	Hyper	61	2.65262e-09
CcLG02	9339275	9339355	CHH	0.23	0.61	0.53	0.42	TCM	Hyper	52	5.55126e-11
CcLG02	9381669	9382143	CG	0.32	0.05	0.15	0.185	TCdM	Hypo	350	4.65089e-10
CcLG02	9413877	9413906	CHH	0.12	0.25	0.22	0.185	TCM	Hyper	29	0.000770064
CcLG02	9414156	9414204	CHH	0.09	0.27	0.32	0.18	TCM	Hyper	48	0.000121053
CcLG02	9438657	9438756	CHH	0.13	0.41	0.4	0.27	TCM	Hyper	90	1.5415e-14
CcLG02	9438658	9438756	CHH	0.12	0.42	0.4	0.27	TCM	Hyper	90	4.78469e-16
CcLG02	9438922	9439058	CHG	0.23	0.05	0.13	0.14	TCdM	Hypo	81	2.0592e-10
CcLG02	9439037	9439128	CG	0.94	0.47	0.95	0.705	TCM	Hyper	91	1.77774e-25
CcLG02	9439056	9439355	CG	0.6	0.29	0.54	0.445	TCM	Hyper	214	6.83266e-22
CcLG02	9439150	9439323	CG	0.31	0.15	0.54	0.23	TCM	Hyper	173	0.000106882
CcLG02	9477882	9478064	CG	0.33	0.73	0.85	0.53	TCM	Hyper	182	9.50703e-05
CcLG02	9477894	9478137	CG	0.3	0.72	0.85	0.51	TCM	Hyper	243	4.69751e-05
CcLG02	9477896	9478154	CG	0.31	0.75	0.85	0.53	TCM	Hyper	242	1.83797e-05
CcLG02	9478280	9478332	CHH	0.11	0.46	0.38	0.285	TCM	Hyper	52	0.000240009
CcLG02	9489757	9489780	CHH	0.39	0.9	0.36	0.645	TCdM	Hypo	14	0.00442621
CcLG02	9491201	9491226	CHH	0.44	0.9	0.84	0.67	TCM	Hyper	23	5.52985e-09
CcLG02	9491202	9491228	CHH	0.44	0.92	0.84	0.68	TCM	Hyper	23	1.38277e-09
CcLG02	9491203	9491228	CHH	0.41	0.91	0.84	0.66	TCM	Hyper	23	1.81837e-09
CcLG02	9553429	9553479	CHH	0.22	0.62	0.1	0.42	TCdM	Hypo	50	0.00137013
CcLG02	9576166	9576225	CHH	0.54	0.16	0.63	0.35	TCM	Hyper	59	5.75781e-06
CcLG02	9576182	9576225	CHH	0.52	0.09	0.63	0.305	TCM	Hyper	43	3.90302e-07
CcLG02	9585712	9585787	CHH	0.12	0.4	0.14	0.26	TCdM	Hypo	75	0.000785255
CcLG02	9587029	9587057	CHH	0.2	0.41	0.32	0.305	TCM	Hyper	18	1.03722e-07
CcLG02	9587031	9587077	CHH	0.19	0.39	0.26	0.29	TCdM	Hypo	34	1.7734e-07
CcLG02	9587032	9587077	CHH	0.17	0.38	0.26	0.275	TCdM	Hypo	34	5.47622e-08
CcLG02	9587166	9587216	CHH	0.12	0.42	0.34	0.27	TCM	Hyper	50	3.57617e-06
CcLG02	9587167	9587217	CHH	0.1	0.44	0.34	0.27	TCM	Hyper	50	5.54459e-07
CcLG02	9622588	9622664	CHH	0.04	0.32	0.04	0.18	TCdM	Hypo	52	7.83946e-06
CcLG02	9622591	9622666	CHH	0.05	0.3	0.04	0.175	TCdM	Hypo	52	3.59498e-05
CcLG02	9627180	9627201	CHH	0.23	0.05	0.04	0.14	TCdM	Hypo	21	0.000294057
CcLG02	9637342	9637390	CHH	0.01	0.23	0.42	0.12	TCM	Hyper	44	0.000193552
CcLG02	9652161	9652209	CHH	0.09	0.58	0.48	0.335	TCM	Hyper	31	1.98872e-05
CcLG02	9657704	9657730	CHH	0.07	0.22	0.25	0.145	TCM	Hyper	26	0.000509712
CcLG02	9692271	9692351	CHH	0.02	0.29	0.03	0.155	TCdM	Hypo	76	0.000238669
CcLG02	9736008	9736037	CHH	0.29	0.71	0.69	0.5	TCM	Hyper	16	0.000117906
CcLG02	9736013	9736042	CHH	0.37	0.77	0.69	0.57	TCM	Hyper	16	0.000141277
CcLG02	9740778	9740866	CHH	0.25	0.65	0.58	0.45	TCM	Hyper	76	2.12194e-15
CcLG02	9763298	9763346	CHH	0.08	0.3	0.02	0.19	TCdM	Hypo	32	0.00011739
CcLG02	9763303	9763352	CHH	0.07	0.3	0.02	0.185	TCdM	Hypo	38	3.34828e-05
CcLG02	9775809	9776513	CG	0.29	0.07	0.27	0.18	TCM	Hyper	704	3.127e-13
CcLG02	9779740	9779813	CHH	0.36	0.82	0.6	0.59	TCM	Hyper	57	5.91623e-08
CcLG02	9804402	9804414	CHH	0.32	0.67	0.67	0.495	TCM	Hyper	12	0.0224712
CcLG02	9813511	9813561	CHH	0.26	0.66	0.62	0.46	TCM	Hyper	50	1.56956e-05
CcLG02	9816337	9816363	CHH	0.23	0.46	0.24	0.345	TCdM	Hypo	14	0.000273073
CcLG02	9816463	9816500	CHH	0.15	0.36	0.4	0.255	TCM	Hyper	31	0.000146042
CcLG02	9827748	9827784	CHH	0.41	0.19	0.35	0.3	TCM	Hyper	28	3.08385e-05
CcLG02	9827753	9827784	CHH	0.45	0.21	0.35	0.33	TCM	Hyper	23	1.71364e-05
CcLG02	9827757	9827789	CHH	0.45	0.22	0.35	0.335	TCM	Hyper	19	2.64889e-05
CcLG02	9828170	9828481	CG	0.38	1	0.85	0.69	TCM	Hyper	311	8.87534e-06
CcLG02	9828545	9828657	CHH	0.39	0.05	0.47	0.22	TCM	Hyper	112	3.17774e-12
CcLG02	9828946	9828995	CHH	0.58	0.18	0.04	0.38	TCdM	Hypo	43	1.62341e-06
CcLG02	9833410	9833449	CHH	0.21	0.08	0.04	0.145	TCdM	Hypo	29	0.000961054
CcLG02	9859535	9859583	CHH	0.06	0.42	0.5	0.24	TCM	Hyper	48	7.09408e-06
CcLG02	9863515	9863571	CHH	0.1	0.6	0.1	0.35	TCdM	Hypo	56	5.36833e-10
CcLG02	9953854	9953891	CHH	0.11	0.37	0.06	0.24	TCdM	Hypo	37	2.92587e-07
CcLG02	10024943	10024986	CHH	0.2	0.43	0.32	0.315	TCM	Hyper	41	5.9622e-05
CcLG02	10025148	10025177	CHH	0.05	0.28	0.52	0.165	TCM	Hyper	29	8.16791e-05
CcLG02	10025653	10025678	CHH	0.06	0.4	0.36	0.23	TCM	Hyper	19	0.0206071
CcLG02	10044913	10045183	CG	0.44	0.05	0.3	0.245	TCM	Hyper	270	3.33782e-25
CcLG02	10119616	10119670	CHH	0.06	0.28	0.24	0.17	TCM	Hyper	52	3.38669e-09
CcLG02	10143356	10143394	CHH	0.07	0.27	0.32	0.17	TCM	Hyper	38	5.13888e-06
CcLG02	10173728	10173993	CG	0.65	0.21	0.59	0.43	TCM	Hyper	265	1.53063e-05
CcLG02	10175957	10176014	CHH	0.17	0.35	0.3	0.26	TCM	Hyper	30	1.37075e-07
CcLG02	10175970	10176015	CHH	0.16	0.33	0.3	0.245	TCM	Hyper	30	1.87884e-06
CcLG02	10180453	10180569	CHH	0.29	0.01	0.04	0.15	TCdM	Hypo	68	8.08465e-13
CcLG02	10180765	10180800	CHH	0.16	0.35	0.21	0.255	TCdM	Hypo	21	0.000147618
CcLG02	10180770	10180803	CHH	0.2	0.42	0.21	0.31	TCdM	Hypo	21	3.78388e-05
CcLG02	10180890	10180922	CHH	0.12	0.27	0.08	0.195	TCdM	Hypo	32	0.00376863
CcLG02	10182942	10183003	CHH	0.3	0.87	0.43	0.585	TCdM	Hypo	46	9.17308e-06
CcLG02	10251763	10251820	CHH	0.29	0.84	0.5	0.565	TCdM	Hypo	30	1.24544e-11
CcLG02	10251773	10251820	CHH	0.25	0.81	0.51	0.53	TCdM	Hypo	24	3.53824e-11
CcLG02	10254423	10254475	CHH	0.04	0.43	0.09	0.235	TCdM	Hypo	50	3.27412e-05
CcLG02	10254425	10254475	CHH	0.02	0.5	0.09	0.26	TCdM	Hypo	50	4.68138e-06
CcLG02	10277937	10278001	CHH	0.08	0.56	0.42	0.32	TCM	Hyper	64	8.59436e-07
CcLG02	10283639	10283704	CHH	0.08	0.35	0.32	0.215	TCM	Hyper	52	6.45252e-06
CcLG02	10287654	10287684	CHH	0.36	0.87	0.89	0.615	TCM	Hyper	30	0.000686392
CcLG02	10384332	10384394	CHH	0.27	0.74	0.33	0.505	TCdM	Hypo	35	5.03607e-06
CcLG02	10384342	10384397	CHH	0.28	0.76	0.33	0.52	TCdM	Hypo	35	2.05024e-06
CcLG02	10460509	10460581	CHH	0.18	0.41	0.37	0.295	TCM	Hyper	51	8.63792e-08
CcLG02	10503578	10503622	CHH	0.28	0.72	0.67	0.5	TCM	Hyper	36	0.000194922
CcLG02	10503647	10504214	CHG	0.44	0.92	0.49	0.68	TCdM	Hypo	513	0.000167231
CcLG02	10503649	10504214	CHG	0.37	0.91	0.49	0.64	TCdM	Hypo	511	3.9111e-05
CcLG02	10504024	10504537	CG	0.31	0.89	0.36	0.6	TCdM	Hypo	513	6.41551e-06
CcLG02	10505802	10505894	CHG	0.03	0.61	0.12	0.32	TCdM	Hypo	92	2.98385e-06
CcLG02	10528331	10528834	CG	0.21	0.5	0.25	0.355	TCdM	Hypo	356	1.521e-11
CcLG02	10541909	10541957	CHH	0.25	0.64	0.36	0.445	TCdM	Hypo	33	3.53575e-06
CcLG02	10545549	10545577	CHH	0.2	0.43	0.19	0.315	TCdM	Hypo	20	0.000145102
CcLG02	10545556	10545583	CHH	0.16	0.34	0.19	0.25	TCdM	Hypo	16	0.000858408
CcLG02	10562759	10562797	CHH	0.28	0.63	0.39	0.455	TCdM	Hypo	23	1.98221e-05
CcLG02	10595552	10595596	CHH	0.23	0.79	0.56	0.51	TCM	Hyper	44	1.44352e-09
CcLG02	10687815	10687825	CHH	0.06	0.83	0.04	0.445	TCdM	Hypo	10	0.000274004
CcLG02	10721435	10721477	CHH	0.3	0.05	0.36	0.175	TCM	Hyper	31	0.00121218
CcLG02	10721436	10721477	CHH	0.32	0.06	0.36	0.19	TCM	Hyper	31	0.000983932
CcLG02	10726085	10726599	CG	0.23	0.07	0.33	0.15	TCM	Hyper	514	1.1964e-11
CcLG02	10805361	10805413	CHH	0.06	0.3	0.1	0.18	TCdM	Hypo	46	7.28615e-06
CcLG02	10814026	10814084	CHH	0.43	0.08	0.06	0.255	TCdM	Hypo	52	0.000356665
CcLG02	10856627	10856714	CHH	0.05	0.5	0.1	0.275	TCdM	Hypo	66	5.7649e-10
CcLG02	10864009	10864050	CHH	0.35	0.71	0.68	0.53	TCM	Hyper	35	2.23127e-06
CcLG02	10864010	10864055	CHH	0.35	0.72	0.68	0.535	TCM	Hyper	35	7.61443e-07
CcLG02	10864050	10864204	CHH	0.31	0.67	0.73	0.49	TCM	Hyper	128	5.42064e-11
CcLG02	10864055	10864081	CHH	0.39	0.79	0.8	0.59	TCM	Hyper	18	1.47988e-05
CcLG02	10864073	10864204	CHH	0.26	0.62	0.73	0.44	TCM	Hyper	105	7.27697e-09
CcLG02	10864350	10864357	CHH	0.46	1	0.96	0.73	TCM	Hyper	7	0.00013846
CcLG02	10868132	10868239	CHH	0.06	0.46	0.46	0.26	TCM	Hyper	99	0.00041354
CcLG02	10888310	10888357	CHH	0.05	0.37	0.26	0.21	TCM	Hyper	39	1.36684e-06
CcLG02	10888315	10888357	CHH	0.04	0.39	0.26	0.215	TCM	Hyper	39	4.74746e-07
CcLG02	10901123	10901453	CG	0.23	0.56	0.27	0.395	TCdM	Hypo	288	3.0087e-11
CcLG02	10917360	10917396	CHH	0.08	0.35	0.02	0.215	TCdM	Hypo	24	0.00365257
CcLG02	10918445	10918491	CHH	0.15	0.35	0.36	0.25	TCM	Hyper	33	2.35991e-05
CcLG02	10934842	10934884	CHH	0.82	0.09	0.14	0.455	TCdM	Hypo	32	6.24829e-06
CcLG02	10998680	10999099	CG	0.03	0.47	0.09	0.25	TCdM	Hypo	419	5.30731e-33
CcLG02	11026083	11026128	CHH	0.04	0.36	0.07	0.2	TCdM	Hypo	40	0.000270251
CcLG02	11026701	11026735	CHH	0.1	0.33	0.09	0.215	TCdM	Hypo	27	1.25554e-05
CcLG02	11088697	11088722	CHH	0.38	0.94	0.34	0.66	TCdM	Hypo	21	0.000112677
CcLG02	11088894	11088968	CHH	0.13	0.7	0.17	0.415	TCdM	Hypo	70	0.000184445
CcLG02	11112619	11112639	CHH	0.54	0.05	0.69	0.295	TCM	Hyper	20	0.000125603
CcLG02	11117740	11118057	CG	0.18	0.51	0.53	0.345	TCM	Hyper	317	2.89135e-05
CcLG02	11155993	11156022	CHH	0.16	0.39	0.12	0.275	TCdM	Hypo	29	0.000152371
CcLG02	11155994	11156022	CHH	0.15	0.39	0.12	0.27	TCdM	Hypo	28	0.000100751
CcLG02	11167524	11167561	CHH	0.23	0.51	0.47	0.37	TCM	Hyper	37	0.00325687
CcLG02	11167978	11168006	CHH	0.2	0.42	0.43	0.31	TCM	Hyper	28	0.00842011
CcLG02	11168098	11168121	CHH	0.28	0.57	0.58	0.425	TCM	Hyper	23	0.000551142
CcLG02	11258750	11259006	CG	0.24	0.59	0.68	0.415	TCM	Hyper	256	1.55234e-08
CcLG02	11258755	11259006	CG	0.21	0.55	0.68	0.38	TCM	Hyper	251	5.29208e-08
CcLG02	11258765	11259006	CG	0.14	0.42	0.68	0.28	TCM	Hyper	241	1.29803e-05
CcLG02	11272046	11272107	CHH	0.05	0.36	0.4	0.205	TCM	Hyper	61	0.000875526
CcLG02	11301088	11301589	CG	0.33	0.14	0.28	0.235	TCM	Hyper	477	6.50221e-05
CcLG02	11301112	11301719	CG	0.28	0.09	0.28	0.185	TCM	Hyper	485	1.05275e-09
CcLG02	11345056	11345150	CHH	0.03	0.36	0.09	0.195	TCdM	Hypo	48	5.52712e-12
CcLG02	11345141	11345191	CHH	0.22	0.6	0.09	0.41	TCdM	Hypo	46	8.39083e-06
CcLG02	11367741	11368311	CHG	0.13	0.59	0.39	0.36	TCM	Hyper	477	4.60561e-14
CcLG02	11386584	11386613	CHH	0.86	0.08	0.05	0.47	TCdM	Hypo	29	0.00118679
CcLG02	11393981	11394075	CHH	0.01	0.4	0.04	0.205	TCdM	Hypo	80	2.18725e-15
CcLG02	11422322	11422356	CHH	0.19	0.54	0.56	0.365	TCM	Hyper	21	3.47135e-05
CcLG02	11422325	11422374	CHH	0.28	0.57	0.59	0.425	TCM	Hyper	38	0.000329846
CcLG02	11423110	11423158	CHH	0.3	0.61	0.62	0.455	TCM	Hyper	27	5.19373e-07
CcLG02	11470016	11470049	CHH	0.61	0.22	0.65	0.415	TCM	Hyper	33	6.55512e-05
CcLG02	11470019	11470067	CHH	0.75	0.34	0.65	0.545	TCM	Hyper	38	3.45061e-06
CcLG02	11470031	11470067	CHH	0.93	0.46	0.65	0.695	TCdM	Hypo	26	2.63698e-06
CcLG02	11471453	11471490	CHH	0.27	0.71	0.64	0.49	TCM	Hyper	22	2.02686e-05
CcLG02	11509973	11510024	CHH	0.16	0.64	0.19	0.4	TCdM	Hypo	40	4.31954e-05
CcLG02	11509976	11510024	CHH	0.19	0.73	0.19	0.46	TCdM	Hypo	40	2.58043e-05
CcLG02	11566564	11566647	CHH	0.05	0.33	0.36	0.19	TCM	Hyper	65	6.24645e-05
CcLG02	11576785	11577305	CG	0.27	0.06	0.1	0.165	TCdM	Hypo	392	1.18771e-06
CcLG02	11621853	11621924	CHH	0.16	1	0.37	0.58	TCdM	Hypo	46	7.59387e-07
CcLG02	11635260	11635307	CHH	0.23	0.73	0.52	0.48	TCM	Hyper	42	8.10184e-08
CcLG02	11635308	11635363	CHH	0.11	0.49	0.66	0.3	TCM	Hyper	55	1.36947e-07
CcLG02	11642415	11642464	CHH	0.04	0.58	0.47	0.31	TCM	Hyper	49	1.25298e-06
CcLG02	11642631	11642712	CHH	0.09	0.5	0.2	0.295	TCdM	Hypo	64	1.35961e-12
CcLG02	11717953	11718014	CHH	0.2	0.58	0.75	0.39	TCM	Hyper	33	1.90048e-07
CcLG02	11741094	11741126	CHH	0.09	0.32	0.34	0.205	TCM	Hyper	28	0.000209184
CcLG02	11812351	11812413	CHH	0.21	0.64	0.54	0.425	TCM	Hyper	56	3.94138e-08
CcLG02	11812352	11812413	CHH	0.18	0.64	0.54	0.41	TCM	Hyper	56	1.40668e-08
CcLG02	11828543	11829073	CG	0.97	0.02	0.71	0.495	TCM	Hyper	530	0
CcLG02	11834747	11834794	CHH	0.17	0.87	0.82	0.52	TCM	Hyper	45	5.59549e-06
CcLG02	11883504	11883578	CHH	0.6	0.22	0.38	0.41	TCdM	Hypo	38	6.50052e-06
CcLG02	11889888	11889960	CHH	0.03	0.59	0.21	0.31	TCdM	Hypo	63	1.81192e-09
CcLG02	11902937	11903809	CG	0.24	0.87	0.57	0.555	TCM	Hyper	799	6.21413e-26
CcLG02	11920475	11920505	CHH	0.27	0.05	0.1	0.16	TCdM	Hypo	26	0.0021192
CcLG02	11921830	11921864	CHH	0.24	0.02	0.34	0.13	TCM	Hyper	34	0.000208474
CcLG02	11925124	11925208	CHH	0.58	0.03	0.09	0.305	TCdM	Hypo	84	5.01515e-14
CcLG02	11970367	11970430	CHH	0.23	0.67	0.25	0.45	TCdM	Hypo	33	8.6313e-08
CcLG02	11970377	11970430	CHH	0.22	0.68	0.25	0.45	TCdM	Hypo	33	1.73892e-08
CcLG02	12072613	12073142	CG	0.48	0.97	0.49	0.725	TCdM	Hypo	353	1.94808e-22
CcLG02	12084938	12084987	CHH	0.37	0.15	0.14	0.26	TCdM	Hypo	29	4.51443e-08
CcLG02	12088658	12088991	CG	0.33	0.08	0.3	0.205	TCM	Hyper	318	2.98104e-31
CcLG02	12089315	12089523	CG	0.23	0.09	0.28	0.16	TCM	Hyper	208	9.06924e-05
CcLG02	12131844	12131921	CHH	0.02	0.63	0.57	0.325	TCM	Hyper	59	1.92364e-11
CcLG02	12163854	12163990	CHH	0.03	0.42	0.34	0.225	TCM	Hyper	79	9.00531e-10
CcLG02	12193083	12193229	CG	0.96	0.26	0.78	0.61	TCM	Hyper	146	4.65525e-27
CcLG02	12221491	12221988	CHG	0.79	0.01	0.41	0.4	TCM	Hyper	449	7.72795e-72
CcLG02	12281947	12282048	CHH	0.05	0.37	0.09	0.21	TCdM	Hypo	100	1.77854e-05
CcLG02	12283847	12283878	CHH	0.1	0.25	0.28	0.175	TCM	Hyper	31	0.000329401
CcLG02	12296530	12296552	CHH	0.06	0.52	0.32	0.29	TCM	Hyper	22	0.00160438
CcLG02	12299419	12299499	CHH	0.07	0.28	0.23	0.175	TCM	Hyper	80	2.20076e-05
CcLG02	12306616	12306655	CHH	0.1	0.21	0.1	0.155	TCdM	Hypo	32	0.00530784
CcLG02	12392744	12392782	CHH	0.02	0.32	0.38	0.17	TCM	Hyper	38	1.53853e-05
CcLG02	12427440	12427517	CHH	0.34	0.89	0.63	0.615	TCM	Hyper	68	1.57598e-05
CcLG02	12427449	12427517	CHH	0.3	0.93	0.63	0.615	TCM	Hyper	68	7.89466e-06
CcLG02	12465704	12465717	CHH	0.52	0.08	0.6	0.3	TCM	Hyper	12	0.00457666
CcLG02	12485650	12485709	CHH	0.11	0.44	0.33	0.275	TCM	Hyper	34	2.53888e-06
CcLG02	12500851	12500927	CHH	0.1	0.3	0.36	0.2	TCM	Hyper	39	6.43564e-07
CcLG02	12523751	12523811	CHH	0.3	0.68	0.79	0.49	TCM	Hyper	60	8.81405e-05
CcLG02	12523969	12524026	CHH	0.14	0.6	0.67	0.37	TCM	Hyper	57	8.08688e-06
CcLG02	12596558	12596674	CHG	0.05	0.52	0.73	0.285	TCM	Hyper	94	2.67425e-14
CcLG02	12637427	12637444	CHH	0.42	0.84	0.9	0.63	TCM	Hyper	14	3.57331e-05
CcLG02	12647442	12647490	CHH	0.04	0.37	0.03	0.205	TCdM	Hypo	44	1.2358e-06
CcLG02	12690886	12690925	CHH	0.38	0.81	0.64	0.595	TCM	Hyper	34	6.82604e-09
CcLG02	12690891	12690927	CHH	0.32	0.78	0.64	0.55	TCM	Hyper	34	4.30448e-09
CcLG02	12695639	12695982	CG	0.17	0.59	0.47	0.38	TCM	Hyper	343	8.50228e-17
CcLG02	12701028	12701078	CHH	0.12	0.31	0.37	0.215	TCM	Hyper	47	4.6921e-07
CcLG02	12701029	12701078	CHH	0.09	0.29	0.37	0.19	TCM	Hyper	46	8.55019e-08
CcLG02	12711864	12711928	CHH	0.12	0.44	0.51	0.28	TCM	Hyper	60	9.97943e-06
CcLG02	12734762	12735651	CG	0.57	0.15	0.53	0.36	TCM	Hyper	889	2.57127e-16
CcLG02	12740474	12740522	CHH	0.07	0.3	0.39	0.185	TCM	Hyper	46	0.000308657
CcLG02	12740476	12740523	CHH	0.08	0.32	0.39	0.2	TCM	Hyper	47	0.000276667
CcLG02	12757409	12758046	CG	0.59	0.15	0.39	0.37	TCM	Hyper	637	1.28402e-34
CcLG02	12765268	12765304	CHH	0.25	0.67	0.24	0.46	TCdM	Hypo	31	0.00023783
CcLG02	12766060	12766147	CHH	0.14	0.51	0.58	0.325	TCM	Hyper	58	0.000177474
CcLG02	12778585	12778627	CHH	0.09	0.23	0.21	0.16	TCM	Hyper	38	0.00178085
CcLG02	12786430	12786453	CHH	0.23	0.04	0.25	0.135	TCM	Hyper	23	0.00163558
CcLG02	12806632	12806712	CHH	0.14	0.51	0.1	0.325	TCdM	Hypo	44	1.37922e-06
CcLG02	12813104	12813505	CG	0.48	0.03	0.22	0.255	TCdM	Hypo	294	3.59373e-44
CcLG02	12857696	12857737	CHH	0.31	0.65	0.16	0.48	TCdM	Hypo	41	0.000193084
CcLG02	12857949	12857998	CHH	0.08	0.52	0.06	0.3	TCdM	Hypo	49	9.53792e-05
CcLG02	12866605	12866795	CHG	0.15	0.37	0.24	0.26	TCdM	Hypo	117	2.13398e-07
CcLG02	12877594	12877988	CG	0.62	0.21	0.25	0.415	TCdM	Hypo	323	1.7661e-12
CcLG02	12955261	12955436	CG	0.81	0.27	0.35	0.54	TCdM	Hypo	175	1.16519e-10
CcLG02	12966222	12966271	CHH	0.04	0.34	0.22	0.19	TCM	Hyper	49	1.60801e-05
CcLG02	12968569	12968626	CHH	0.7	0.11	0.59	0.405	TCM	Hyper	48	2.81675e-08
CcLG02	12968571	12969236	CG	0.13	0.98	0.43	0.555	TCdM	Hypo	665	1.27608e-148
CcLG02	12968632	12969236	CG	0.1	0.98	0.43	0.54	TCdM	Hypo	604	1.72923e-155
CcLG02	12968655	12969443	CG	0.12	0.84	0.43	0.48	TCdM	Hypo	581	4.74389e-62
CcLG02	12969466	12969900	CHG	0.28	0.8	0.64	0.54	TCM	Hyper	297	1.11785e-23
CcLG02	12969623	12969699	CHH	0.22	0.59	0.6	0.405	TCM	Hyper	69	1.5399e-10
CcLG02	12969634	12969700	CHH	0.27	0.65	0.6	0.46	TCM	Hyper	65	2.74139e-10
CcLG02	12969789	12970932	CG	0.53	0.03	0.24	0.28	TCdM	Hypo	1143	1.22788e-168
CcLG02	12969794	12970932	CG	0.52	0.02	0.24	0.27	TCdM	Hypo	1138	9.77794e-172
CcLG02	12980380	12980424	CHH	0.14	0.51	0.44	0.325	TCM	Hyper	32	1.51404e-07
CcLG02	12983657	12983688	CHH	0.28	0.66	0.59	0.47	TCM	Hyper	30	5.50893e-06
CcLG02	13000973	13001040	CHH	0.14	0.45	0.4	0.295	TCM	Hyper	54	4.11544e-08
CcLG02	13031402	13031474	CHH	0.31	0.81	0.85	0.56	TCM	Hyper	44	5.71854e-09
CcLG02	13031404	13031474	CHH	0.29	0.81	0.85	0.55	TCM	Hyper	42	3.88479e-09
CcLG02	13031457	13031527	CHH	0.1	0.65	0.82	0.375	TCM	Hyper	70	2.19849e-08
CcLG02	13048115	13048166	CHH	0.18	0.44	0.34	0.31	TCM	Hyper	45	9.13248e-06
CcLG02	13048118	13048166	CHH	0.16	0.45	0.34	0.305	TCM	Hyper	45	1.66658e-06
CcLG02	13081967	13082008	CHG	0.28	0.82	0.5	0.55	TCdM	Hypo	21	1.73233e-05
CcLG02	13082560	13083697	CG	0.07	0.89	0.53	0.48	TCM	Hyper	1061	7.72655e-66
CcLG02	13126829	13126858	CHH	0.31	0.7	0.74	0.505	TCM	Hyper	29	0.00028738
CcLG02	13126833	13126868	CHH	0.37	0.75	0.74	0.56	TCM	Hyper	25	0.00032048
CcLG02	13183043	13183476	CG	0.58	0.03	0.34	0.305	TCM	Hyper	433	9.44077e-14
CcLG02	13209921	13210168	CHG	0.96	0.44	0.43	0.7	TCdM	Hypo	247	9.17606e-08
CcLG02	13271266	13271316	CHH	0.02	0.31	0.27	0.165	TCM	Hyper	49	1.22511e-06
CcLG02	13283865	13283902	CHH	0.09	0.27	0.34	0.18	TCM	Hyper	31	1.83609e-07
CcLG02	13290198	13290950	CG	0.66	0.08	0.45	0.37	TCM	Hyper	752	8.26661e-33
CcLG02	13298069	13298133	CHH	0.03	0.42	0.4	0.225	TCM	Hyper	64	4.29071e-05
CcLG02	13298584	13298626	CHH	0.05	0.37	0.41	0.21	TCM	Hyper	42	0.000463842
CcLG02	13299260	13299395	CHG	0.17	1	0.72	0.585	TCM	Hyper	135	1.38817e-10
CcLG02	13399650	13400142	CG	0.2	0.94	0.62	0.57	TCM	Hyper	492	6.19961e-82
CcLG02	13399713	13400651	CHG	0.08	0.87	0.53	0.475	TCM	Hyper	927	5.97831e-126
CcLG02	13399724	13400653	CHG	0.08	0.86	0.53	0.47	TCM	Hyper	929	7.15878e-123
CcLG02	13399865	13399924	CHH	0.01	0.2	0.07	0.105	TCdM	Hypo	43	1.30526e-13
CcLG02	13407593	13407661	CHH	0.04	0.23	0.03	0.135	TCdM	Hypo	68	7.09631e-06
CcLG02	13427850	13428066	CG	0.88	0.32	0.81	0.6	TCM	Hyper	216	7.45209e-16
CcLG02	13428017	13428130	CHH	0.13	0.44	0.4	0.285	TCM	Hyper	74	1.74403e-07
CcLG02	13428394	13428436	CHH	0.28	0.6	0.54	0.44	TCM	Hyper	27	0.000371016
CcLG02	13451913	13451955	CHH	0.11	0.26	0.11	0.185	TCdM	Hypo	21	2.15188e-05
CcLG02	13496218	13496238	CHH	0.1	0.24	0.23	0.17	TCM	Hyper	20	0.00339951
CcLG02	13519964	13519997	CHH	0.08	0.32	0.5	0.2	TCM	Hyper	30	5.73708e-05
CcLG02	13519989	13520019	CHH	0.07	0.3	0.37	0.185	TCM	Hyper	22	4.84586e-05
CcLG02	13523156	13523178	CHH	0.1	0.31	0.32	0.205	TCM	Hyper	22	0.00185827
CcLG02	13524632	13525309	CG	0.55	0.09	0.6	0.32	TCM	Hyper	677	9.37977e-09
CcLG02	13569662	13570029	CG	0.3	0.76	0.7	0.53	TCM	Hyper	367	2.41236e-05
CcLG02	13587784	13588270	CG	0.32	0.7	0.73	0.51	TCM	Hyper	486	1.45417e-06
CcLG02	13588615	13588659	CHH	0.09	0.34	0.1	0.215	TCdM	Hypo	27	0.000495344
CcLG02	13719538	13719567	CHH	0.11	0.32	0.35	0.215	TCM	Hyper	29	0.000834442
CcLG02	13729058	13729074	CHH	1	0.5	0.5	0.75	TCdM	Hypo	15	0.00439098
CcLG02	13729059	13729074	CHH	1	0.38	0.5	0.69	TCdM	Hypo	15	0.00278515
CcLG02	13730563	13730589	CHH	0.3	0.62	0.3	0.46	TCdM	Hypo	23	0.000314754
CcLG02	13730574	13730594	CHH	0.29	0.57	0.3	0.43	TCdM	Hypo	15	0.00291565
CcLG02	13763247	13763297	CHH	0.19	0.39	0.48	0.29	TCM	Hyper	28	7.22395e-10
CcLG02	13763255	13763281	CHH	0.22	0.45	0.48	0.335	TCM	Hyper	26	8.85752e-05
CcLG02	13763260	13763281	CHH	0.2	0.46	0.48	0.33	TCM	Hyper	21	5.50979e-05
CcLG02	13763290	13763307	CHH	0.12	0.24	0.22	0.18	TCM	Hyper	17	0.00311499
CcLG02	13763874	13763895	CHH	0.33	0.69	0.65	0.51	TCM	Hyper	16	0.00183705
CcLG02	13797254	13798086	CG	0.41	0.18	0.28	0.295	TCdM	Hypo	808	2.16239e-24
CcLG02	13836745	13836794	CHH	0.36	0.15	0.11	0.255	TCdM	Hypo	44	0.000115627
CcLG02	13837341	13837409	CHH	0.09	0.36	0.34	0.225	TCM	Hyper	47	0.000161189
CcLG02	13839539	13839565	CHH	0.16	0.36	0.25	0.26	TCdM	Hypo	22	0.0039987
CcLG02	13839566	13839615	CHH	0.12	0.3	0.31	0.21	TCM	Hyper	37	1.7567e-05
CcLG02	13839636	13839664	CHH	0.42	0.87	0.8	0.645	TCM	Hyper	25	2.39645e-06
CcLG02	13839949	13840055	CHH	0.1	0.43	0.5	0.265	TCM	Hyper	77	3.50958e-06
CcLG02	13839952	13840055	CHH	0.11	0.51	0.5	0.31	TCM	Hyper	77	2.06196e-07
CcLG02	13847399	13847424	CHH	0.65	0.09	0.75	0.37	TCM	Hyper	25	0.00362558
CcLG02	13850035	13850099	CHH	0.27	0.54	0.58	0.405	TCM	Hyper	32	4.66954e-10
CcLG02	13850037	13850064	CHH	0.25	0.5	0.45	0.375	TCM	Hyper	23	1.51921e-05
CcLG02	13850038	13850099	CHH	0.27	0.59	0.58	0.43	TCM	Hyper	32	2.26452e-11
CcLG02	13853736	13853764	CHH	0.31	0.62	0.65	0.465	TCM	Hyper	26	0.00130456
CcLG02	13869875	13869926	CHH	0.03	0.62	0.51	0.325	TCM	Hyper	34	1.89694e-09
CcLG02	13869880	13869937	CHH	0.12	0.69	0.51	0.405	TCM	Hyper	34	1.88844e-08
CcLG02	13875120	13875171	CHH	0.07	0.29	0.31	0.18	TCM	Hyper	43	3.78995e-07
CcLG02	13875438	13875843	CG	0.06	0.42	0.41	0.24	TCM	Hyper	405	2.46531e-09
CcLG02	13881830	13882473	CG	0.49	0.18	0.44	0.335	TCM	Hyper	643	2.07958e-14
CcLG02	14023920	14024366	CG	0.64	0.15	0.58	0.395	TCM	Hyper	446	3.35366e-32
CcLG02	14062400	14062441	CHH	0.17	0.52	0.21	0.345	TCdM	Hypo	25	2.97737e-07
CcLG02	14092626	14092675	CHH	0.07	0.37	0.29	0.22	TCM	Hyper	37	5.63936e-05
CcLG02	14174921	14174945	CHH	0.55	0.24	0.48	0.395	TCM	Hyper	16	0.000653375
CcLG02	14175314	14175346	CHH	0.04	0.24	0.34	0.14	TCM	Hyper	31	0.000346387
CcLG02	14225655	14226216	CG	0.11	0.53	0.62	0.32	TCM	Hyper	561	1.25233e-05
CcLG02	14239167	14239227	CHH	0.2	0.55	0.51	0.375	TCM	Hyper	51	0.000866313
CcLG02	14330744	14331130	CG	0.74	0.06	0.36	0.4	TCdM	Hypo	386	6.06774e-10
CcLG02	14341256	14341283	CHH	0.27	0.12	0.35	0.195	TCM	Hyper	27	0.000213599
CcLG02	14365564	14365611	CHH	0.51	0.09	0.31	0.3	TCM	Hyper	32	0.000525397
CcLG02	14365611	14365663	CHH	0.07	0.6	0.31	0.335	TCdM	Hypo	32	0.000317624
CcLG02	14366365	14366378	CHH	0.88	0.43	0.86	0.655	TCM	Hyper	12	0.000636305
CcLG02	14407720	14407765	CHH	0.08	0.3	0.26	0.19	TCM	Hyper	44	0.000120423
CcLG02	14430310	14431031	CG	0.09	0.25	0.21	0.17	TCM	Hyper	721	1.02294e-08
CcLG02	14432460	14432483	CHH	0.4	0.82	0.4	0.61	TCdM	Hypo	12	3.20552e-05
CcLG02	14432461	14432487	CHH	0.41	0.84	0.4	0.625	TCdM	Hypo	18	4.13306e-05
CcLG02	14432467	14432490	CHH	0.39	0.8	0.4	0.595	TCdM	Hypo	12	0.000109995
CcLG02	14446112	14446188	CHH	0.08	0.5	0.63	0.29	TCM	Hyper	76	7.53846e-06
CcLG02	14486250	14486768	CG	0.96	0.41	0.86	0.685	TCM	Hyper	518	2.34177e-42
CcLG02	14542533	14542598	CHH	0.16	0.39	0.19	0.275	TCdM	Hypo	43	2.39745e-06
CcLG02	14545578	14546340	CG	0.58	0.27	0.31	0.425	TCdM	Hypo	548	2.13003e-32
CcLG02	14545798	14546360	CG	0.74	0.37	0.31	0.555	TCdM	Hypo	328	4.72495e-40
CcLG02	14549720	14549766	CHH	0.32	0.65	0.68	0.485	TCM	Hyper	35	0.000139796
CcLG02	14549726	14549766	CHH	0.32	0.69	0.68	0.505	TCM	Hyper	35	5.08766e-05
CcLG02	14620306	14620343	CHH	0.27	0.6	0.15	0.435	TCdM	Hypo	37	0.000407695
CcLG02	14620310	14620354	CHH	0.29	0.6	0.15	0.445	TCdM	Hypo	44	0.000777344
CcLG02	14636027	14636058	CHH	0.39	0.84	0.37	0.615	TCdM	Hypo	31	0.000219881
CcLG02	14652047	14652068	CHH	0.27	0.59	0.63	0.43	TCM	Hyper	13	5.19291e-09
CcLG02	14662688	14662745	CHH	0.1	0.67	0.49	0.385	TCM	Hyper	57	4.00281e-06
CcLG02	14672871	14672929	CHH	0.09	0.35	0.28	0.22	TCM	Hyper	50	1.66203e-06
CcLG02	14709251	14709321	CHH	0.19	0.54	0.56	0.365	TCM	Hyper	35	5.10453e-06
CcLG02	14752883	14753415	CHG	0.05	0.32	0.3	0.185	TCM	Hyper	337	0.000260836
CcLG02	14773248	14773640	CG	0.81	0.33	0.6	0.57	TCM	Hyper	358	3.74763e-11
CcLG02	14774491	14774947	CG	0.45	0.1	0.08	0.275	TCdM	Hypo	456	4.13096e-09
CcLG02	14785896	14785943	CHH	0.31	0.62	0.57	0.465	TCM	Hyper	40	3.22621e-11
CcLG02	14785901	14785926	CHH	0.31	0.64	0.57	0.475	TCM	Hyper	23	1.95648e-08
CcLG02	14807784	14807831	CHH	0.26	0.61	0.65	0.435	TCM	Hyper	40	2.47965e-05
CcLG02	14807789	14807834	CHH	0.29	0.61	0.65	0.45	TCM	Hyper	35	0.000215657
CcLG02	14816679	14816731	CHH	0.25	0.73	0.74	0.49	TCM	Hyper	52	1.17186e-08
CcLG02	14897663	14897698	CHH	0.15	0.31	0.35	0.23	TCM	Hyper	35	1.51952e-05
CcLG02	14897664	14897701	CHH	0.11	0.23	0.35	0.17	TCM	Hyper	34	4.56964e-05
CcLG02	14898289	14898315	CHH	0.29	0.02	0.1	0.155	TCdM	Hypo	23	3.66802e-05
CcLG02	14936644	14936703	CHH	0.11	0.29	0.25	0.2	TCM	Hyper	49	1.36191e-06
CcLG02	14962440	14963005	CG	0.44	0.15	0.32	0.295	TCM	Hyper	303	2.77729e-28
CcLG02	14962978	14963227	CG	0.31	0.11	0.29	0.21	TCM	Hyper	249	1.04323e-21
CcLG02	15003427	15003515	CHH	0.23	0.63	0.67	0.43	TCM	Hyper	46	7.20872e-10
CcLG02	15003430	15003518	CHH	0.25	0.65	0.67	0.45	TCM	Hyper	46	2.06196e-09
CcLG02	15035566	15035759	CHG	0.28	0.01	0.46	0.145	TCM	Hyper	193	1.4983e-06
CcLG02	15036104	15036149	CHH	0.21	0.69	0.35	0.45	TCdM	Hypo	26	8.52476e-08
CcLG02	15036107	15036149	CHH	0.15	0.72	0.35	0.435	TCdM	Hypo	26	1.48151e-09
CcLG02	15036149	15036191	CHH	0.17	0.45	0.25	0.31	TCdM	Hypo	28	7.90705e-05
CcLG02	15036286	15036334	CHH	0.17	0.41	0.39	0.29	TCM	Hyper	25	6.65635e-08
CcLG02	15036640	15036660	CHH	0.2	0.49	0.55	0.345	TCM	Hyper	20	0.0032293
CcLG02	15036705	15036765	CHH	0.24	0.57	0.41	0.405	TCM	Hyper	32	6.75989e-11
CcLG02	15063383	15063423	CHH	0.11	0.45	0.38	0.28	TCM	Hyper	40	0.000324349
CcLG02	15082472	15082549	CHG	0.45	0.95	0.96	0.7	TCM	Hyper	77	2.1328e-07
CcLG02	15082482	15082538	CHG	0.48	0.97	0.96	0.725	TCM	Hyper	56	1.59574e-07
CcLG02	15082506	15082549	CHG	0.39	0.94	0.96	0.665	TCM	Hyper	43	1.75076e-06
CcLG02	15082517	15082575	CHG	0.42	0.93	0.95	0.675	TCM	Hyper	58	1.0485e-07
CcLG02	15082785	15082834	CHH	0.12	0.39	0.19	0.255	TCdM	Hypo	40	0.000102638
CcLG02	15166916	15167304	CHG	0.08	0.24	0.26	0.16	TCM	Hyper	288	2.49287e-06
CcLG02	15171709	15171749	CHH	0.04	0.35	0.25	0.195	TCM	Hyper	21	0.000537173
CcLG02	15173473	15173595	CG	0.23	0.6	0.26	0.415	TCdM	Hypo	122	9.41705e-08
CcLG02	15174658	15174704	CHH	0.24	0.54	0.26	0.39	TCdM	Hypo	39	1.52009e-05
CcLG02	15174775	15174799	CHH	0.13	0.32	0.12	0.225	TCdM	Hypo	18	0.000218243
CcLG02	15175946	15175987	CHH	0.15	0.5	0.52	0.325	TCM	Hyper	24	8.93547e-05
CcLG02	15175953	15175987	CHH	0.11	0.57	0.52	0.34	TCM	Hyper	24	1.08727e-05
CcLG02	15179673	15179720	CHH	0.12	0.39	0.43	0.255	TCM	Hyper	45	1.48909e-05
CcLG02	15208516	15208529	CHH	0.21	0.57	0.83	0.39	TCM	Hyper	13	0.00487514
CcLG02	15264969	15265010	CHH	0.19	0.74	0.6	0.465	TCM	Hyper	34	4.33931e-06
CcLG02	15264970	15265010	CHH	0.18	0.74	0.6	0.46	TCM	Hyper	33	6.92302e-06
CcLG02	15265350	15265370	CHH	0.77	0.38	0.41	0.575	TCdM	Hypo	17	0.000288135
CcLG02	15265352	15265370	CHH	0.81	0.38	0.41	0.595	TCdM	Hypo	17	0.000201996
CcLG02	15318985	15319070	CHH	0.08	0.69	0.05	0.385	TCdM	Hypo	84	2.56574e-07
CcLG02	15319396	15319455	CHH	0.39	0.06	0.36	0.225	TCM	Hyper	52	3.30526e-06
CcLG02	15365105	15365126	CHH	0.31	0.69	0.69	0.5	TCM	Hyper	21	0.00165404
CcLG02	15403663	15404055	CHG	0.6	0.05	0.53	0.325	TCM	Hyper	364	5.67387e-06
CcLG02	15410249	15411012	CG	0.01	0.39	0.01	0.2	TCdM	Hypo	763	1.64312e-17
CcLG02	15481127	15481151	CHH	0.38	0.77	0.7	0.575	TCM	Hyper	23	7.86957e-05
CcLG02	15481128	15481154	CHH	0.33	0.71	0.7	0.52	TCM	Hyper	26	0.00019444
CcLG02	15517587	15517683	CHH	0.08	0.56	0.5	0.32	TCM	Hyper	61	2.7671e-13
CcLG02	15519747	15519801	CHH	0.2	0.49	0.59	0.345	TCM	Hyper	54	0.000474907
CcLG02	15519749	15519801	CHH	0.18	0.48	0.59	0.33	TCM	Hyper	52	0.000429722
CcLG02	15520689	15520764	CHH	0.22	0.86	0.38	0.54	TCdM	Hypo	67	0.000965052
CcLG02	15562643	15563263	CG	0.53	0.2	0.48	0.365	TCM	Hyper	620	2.5396e-33
CcLG02	15567056	15567127	CHH	0.05	0.69	0.55	0.37	TCM	Hyper	71	6.07797e-08
CcLG02	15580001	15580672	CG	0.41	0.18	0.19	0.295	TCdM	Hypo	671	7.57096e-10
CcLG02	15580108	15580672	CG	0.34	0.08	0.19	0.21	TCdM	Hypo	564	2.72838e-12
CcLG02	15629340	15629400	CHH	0.39	0.07	0.08	0.23	TCdM	Hypo	40	2.32414e-06
CcLG02	15629348	15629400	CHH	0.4	0.05	0.08	0.225	TCdM	Hypo	40	7.22067e-07
CcLG02	15734245	15734292	CHH	0.16	0.36	0.42	0.26	TCM	Hyper	47	0.000119782
CcLG02	15734249	15734299	CHH	0.18	0.38	0.42	0.28	TCM	Hyper	43	2.70407e-05
CcLG02	15825207	15825241	CHH	0.38	0.09	0.06	0.235	TCdM	Hypo	34	0.00123302
CcLG02	15865441	15865507	CHH	0.05	0.2	0.06	0.125	TCdM	Hypo	47	2.89274e-05
CcLG02	15897368	15897469	CHH	0.12	0.47	0.23	0.295	TCdM	Hypo	53	6.09833e-06
CcLG02	15897377	15897480	CHH	0.13	0.51	0.23	0.32	TCdM	Hypo	64	1.94235e-06
CcLG02	15908785	15908832	CHH	0.15	0.36	0.4	0.255	TCM	Hyper	47	0.000981563
CcLG02	15960879	15960936	CHH	0.26	0.64	0.64	0.45	TCM	Hyper	48	1.3151e-07
CcLG02	15960947	15960966	CHH	0.42	0.86	0.39	0.64	TCdM	Hypo	19	1.29896e-05
CcLG02	15965229	15965255	CHH	0.09	0.89	0.63	0.49	TCM	Hyper	25	3.56521e-05
CcLG02	16004189	16004226	CHH	0.13	0.47	0.19	0.3	TCdM	Hypo	26	0.000597923
CcLG02	16012988	16013049	CHH	0.12	0.38	0.38	0.25	TCM	Hyper	36	1.95843e-07
CcLG02	16012990	16013049	CHH	0.12	0.42	0.38	0.27	TCM	Hyper	36	2.07504e-08
CcLG02	16013043	16013071	CHH	0.11	0.57	0.63	0.34	TCM	Hyper	28	3.72381e-07
CcLG02	16013787	16013853	CHH	0.07	0.64	0.25	0.355	TCdM	Hypo	44	9.46954e-16
CcLG02	16013788	16013853	CHH	0.06	0.67	0.25	0.365	TCdM	Hypo	44	1.08975e-16
CcLG02	16016465	16016496	CHH	0.02	0.36	0.06	0.19	TCdM	Hypo	31	2.40862e-05
CcLG02	16044487	16044532	CHH	0.05	0.32	0.33	0.185	TCM	Hyper	45	0.000140169
CcLG02	16054122	16054172	CHH	0.43	0.03	0.06	0.23	TCdM	Hypo	50	3.97871e-05
CcLG02	16077601	16077637	CHH	0.1	0.39	0.07	0.245	TCdM	Hypo	36	0.00147688
CcLG02	16097127	16097163	CHH	0.1	0.34	0.36	0.22	TCM	Hyper	35	9.4283e-06
CcLG02	16176751	16177184	CG	0.14	0.88	0.93	0.51	TCM	Hyper	433	4.5659e-15
CcLG02	16177026	16177526	CHG	0.16	0.63	0.58	0.395	TCM	Hyper	500	6.90493e-10
CcLG02	16196125	16196690	CG	0.47	0.15	0.35	0.31	TCM	Hyper	481	2.05066e-33
CcLG02	16231040	16231098	CHH	0.03	0.39	0.27	0.21	TCM	Hyper	40	7.23943e-05
CcLG02	16275151	16277843	CHG	0.02	0.86	0.57	0.44	TCM	Hyper	2400	0
CcLG02	16276361	16277075	CG	0.03	1	0.69	0.515	TCM	Hyper	714	8.59909e-86
CcLG02	16277445	16277930	CG	0.46	1	0.72	0.73	TCdM	Hypo	431	1.195e-19
CcLG02	16327220	16327260	CHH	0.02	0.25	0.25	0.135	TCM	Hyper	36	3.44197e-06
CcLG02	16329739	16329775	CHH	0.04	0.33	0.29	0.185	TCM	Hyper	27	0.000683275
CcLG02	16335078	16335390	CG	0.99	0.04	0.91	0.515	TCM	Hyper	312	8.11159e-50
CcLG02	16335088	16339452	CHG	0.88	0.01	0.84	0.445	TCM	Hyper	4364	0
CcLG02	16335455	16335488	CHH	0.21	0.05	0.23	0.13	TCM	Hyper	33	0.000217287
CcLG02	16335508	16335531	CHH	0.26	0.03	0.21	0.145	TCM	Hyper	23	8.91028e-06
CcLG02	16369806	16370231	CHG	0.17	0.93	0.32	0.55	TCdM	Hypo	411	6.00626e-10
CcLG02	16369818	16370231	CHG	0.17	0.95	0.32	0.56	TCdM	Hypo	411	3.1453e-10
CcLG02	16390498	16390552	CHH	0.13	0.45	0.15	0.29	TCdM	Hypo	35	6.48603e-11
CcLG02	16390509	16390552	CHH	0.12	0.47	0.15	0.295	TCdM	Hypo	35	1.99629e-10
CcLG02	16403168	16403198	CHH	0.12	0.27	0.11	0.195	TCdM	Hypo	27	2.31401e-05
CcLG02	16403176	16403198	CHH	0.12	0.31	0.11	0.215	TCdM	Hypo	19	1.27253e-05
CcLG02	16436803	16436827	CHH	0.08	0.28	0.13	0.18	TCdM	Hypo	14	0.000248311
CcLG02	16461305	16461331	CHH	0.29	0.67	0.25	0.48	TCdM	Hypo	15	0.000122724
CcLG02	16475049	16475353	CG	0.33	0.93	0.75	0.63	TCM	Hyper	201	3.99918e-10
CcLG02	16487511	16487552	CHH	0.18	1	0.1	0.59	TCdM	Hypo	41	0.00226244
CcLG02	16490395	16490602	CG	0.25	0.86	0.94	0.555	TCM	Hyper	207	3.28075e-05
CcLG02	16490919	16490993	CHH	0.61	0.07	0.6	0.34	TCM	Hyper	52	1.25805e-05
CcLG02	16504150	16504197	CHH	0.25	0.52	0.29	0.385	TCdM	Hypo	30	1.15452e-06
CcLG02	16504152	16504201	CHH	0.27	0.6	0.29	0.435	TCdM	Hypo	30	7.84841e-08
CcLG02	16507719	16507741	CHH	0.12	0.28	0.05	0.2	TCdM	Hypo	22	0.00441945
CcLG02	16511649	16511684	CHH	0.11	0.32	0.26	0.215	TCM	Hyper	27	4.51494e-05
CcLG02	16562737	16562778	CHH	0.05	0.37	0.12	0.21	TCdM	Hypo	41	0.000696019
CcLG02	16566543	16566579	CHH	0.11	0.83	0.69	0.47	TCM	Hyper	30	1.63158e-07
CcLG02	16574204	16574589	CG	0.14	0.46	0.65	0.3	TCM	Hyper	289	0.00144924
CcLG02	16580666	16580714	CHH	0.12	0.34	0.14	0.23	TCdM	Hypo	37	1.4088e-05
CcLG02	16594219	16594293	CHG	1	0.34	0.5	0.67	TCdM	Hypo	38	0.000269665
CcLG02	16602196	16602234	CHH	0.04	0.2	0.21	0.12	TCM	Hyper	21	5.54766e-06
CcLG02	16624396	16624759	CHG	0.5	0.2	0.37	0.35	TCM	Hyper	284	2.17591e-11
CcLG02	16649404	16649462	CHH	0.12	0.67	0.24	0.395	TCdM	Hypo	30	5.41029e-07
[truncated: 27,124 more rows]

## Sheet: Table S12
Table S12. List of differentially expressed miRNA and their target expression in ICPH 2671 and ICPH 2740 hybrid combinations
miRNA	Target	miRNA expression						target gene expression
		ICPA2043	ICPR2671	ICPH2671	MPV	H/MPV	logH/MPV	ICPA2043	ICPR2671	ICPH2671	MPV	H/MPV	logH/MPV
miR156a-3p	C.cajan_29976	3.71299	0	0.8203	1.85649	0.441855	-1.17836	1.2482	1.7357	1.4455	1.49195	0.968866	-0.0456306
miR159e-3p	C.cajan_08531	37.8725	36.9059	18.0466	37.3892	0.482669	-1.05089	2.6208	2.5244	2.4927	2.5726	0.968942	-0.0455179
miR160	C.cajan_34964	0.742597	0	0.8203	0.371299	2.20927	1.14357	4.8264	4.6878	4.5406	4.7571	0.954489	-0.0671994
miR160b-5p	C.cajan_24724	11.8816	17.9798	31.1714	14.9307	2.08774	1.06194	7.2679	7.6014	6.0115	7.43465	0.808579	-0.30654
miR160d-5p	C.cajan_24724	1.48519	1.89261	0.8203	1.6889	0.4857	-1.04186	7.2679	7.6014	6.0115	7.43465	0.808579	-0.30654
miR166e	C.cajan_00323	1977.54	2406.45	638.194	2192	0.291147	-1.78018	0.3527	0.4406	0.5359	0.39665	1.35107	0.434097
miR166e-5p	C.cajan_41132	4.45558	15.1409	4.1015	9.79824	0.418596	-1.25637	45.2831	31.5759	57.3498	38.4295	1.49234	0.577574
miR166g-3p	C.cajan_00323	3.71299	6.62414	1.6406	5.16856	0.317419	-1.65554	0.3527	0.4406	0.5359	0.39665	1.35107	0.434097
miR166j-5p	C.cajan_09813	22.2779	15.1409	8.203	18.7094	0.438443	-1.18954	0.0794	0.2393	0.1392	0.15935	0.873549	-0.19504
miR166k-3p	C.cajan_00323	2.97039	2.83892	7.3827	2.90465	2.54168	1.34578	0.3527	0.4406	0.5359	0.39665	1.35107	0.434097
miR166l-5p	C.cajan_41132	2.97039	8.51675	1.6406	5.74357	0.285641	-1.80772	45.2831	31.5759	57.3498	38.4295	1.49234	0.577574
miR166n	C.cajan_00323	1552.77	2268.29	641.475	1910.53	0.335757	-1.57451	0.3527	0.4406	0.5359	0.39665	1.35107	0.434097
miR167	C.cajan_10922	8.16857	4.73153	18.0466	6.45005	2.7979	1.48435	12.5805	8.7602	11.8624	10.6703	1.11172	0.152788
miR167e	C.cajan_10922	8.16857	5.67783	13.9451	6.9232	2.01426	1.01025	12.5805	8.7602	11.8624	10.6703	1.11172	0.152788
miR169a	C.cajan_29751	0	0.946305	1.6406	0.473153	3.46738	1.79385	18.4509	13.404	22.7561	15.9275	1.42873	0.514738
miR169a-3p	C.cajan_09962	1.48519	2.83892	0.8203	2.16206	0.379408	-1.39818	5.9203	3.9702	4.0425	4.94525	0.817451	-0.290796
miR169e-5p	C.cajan_17386	3.71299	4.73153	1.6406	4.22226	0.38856	-1.36379	1.8471	1.8002	1.6	1.82365	0.877361	-0.188757
miR169f	C.cajan_11552	0	5.67783	0.8203	2.83892	0.288948	-1.79112	7.3109	3.745	7.1532	5.52795	1.29401	0.371844
miR169g-3p	C.cajan_38227	0.742597	0.946305	2.4609	0.844451	2.9142	1.5431	5.9426	5.9618	5.7117	5.9522	0.959595	-0.0595028
miR169l-5p	C.cajan_06683	0.742597	0	0.8203	0.371299	2.20927	1.14357	1.9719	2.0797	1.675	2.0258	0.826834	-0.274331
miR169p	C.cajan_15648	0.742597	0	2.4609	0.371299	6.62782	2.72853	9.4012	6.0642	14.73	7.7327	1.9049	0.929713
miR169r-5p	C.cajan_11552	1.48519	0	1.6406	0.742597	2.20927	1.14357	7.3109	3.745	7.1532	5.52795	1.29401	0.371844
miR319c	C.cajan_00744	3.71299	6.62414	1.6406	5.16856	0.317419	-1.65554	1.8347	1.1642	1.547	1.49945	1.03171	0.0450398
miR319d-3p	C.cajan_00744	2.22779	6.62414	1.6406	4.42596	0.370676	-1.43177	1.8347	1.1642	1.547	1.49945	1.03171	0.0450398
miR319f	C.cajan_43450	4.45558	32.1744	4.9218	18.315	0.268731	-1.89577	9.3864	5.0061	7.7413	7.19625	1.07574	0.105331
miR393a	C.cajan_47147	0.742597	0.946305	2.4609	0.844451	2.9142	1.5431	9.271	8.9414	9.6818	9.1062	1.06321	0.0884261
miR393c	C.cajan_01387	2.22779	1.89261	0.8203	2.0602	0.398165	-1.32856	40.552	79.7109	39.5945	60.1315	0.658466	-0.60282
miR171	C.cajan_12645	0.742597	0	1.6406	0.371299	4.41855	2.14357	1.1953	2.0222	1.8796	1.60875	1.16836	0.224486
miR171f	C.cajan_36156	2.97039	1.89261	0.8203	2.4315	0.337364	-1.56762	2.2756	1.6787	2.7918	1.97715	1.41203	0.497773
miR171g	C.cajan_36156	0.742597	5.67783	0.8203	3.21021	0.255528	-1.96845	2.2756	1.6787	2.7918	1.97715	1.41203	0.497773
miR395	C.cajan_07462	7.42597	6.62414	3.2812	7.02506	0.467071	-1.09829	32.4617	42.2397	30.6976	37.3507	0.821875	-0.283009
miR395d	C.cajan_07462	3.71299	2.83892	0.8203	3.27595	0.250401	-1.99769	32.4617	42.2397	30.6976	37.3507	0.821875	-0.283009
miR395e	C.cajan_07462	2.97039	1.89261	0.8203	2.4315	0.337364	-1.56762	32.4617	42.2397	30.6976	37.3507	0.821875	-0.283009
miR396-3p	C.cajan_46049	4.45558	0.946305	0.8203	2.70094	0.303709	-1.71924	13.6585	33.9027	17.2346	23.7806	0.724734	-0.464477
miR396c	C.cajan_38240	2.97039	0	3.2812	1.48519	2.20927	1.14357	24.2722	23.5134	25.5942	23.8928	1.07121	0.099241
miR396d	C.cajan_21516	38.6151	52.9931	16.406	45.8041	0.358178	-1.48125	8.528	7.2615	8.0965	7.89475	1.02555	0.0364048
miR396g-3p	C.cajan_15635	71.2893	85.1675	25.4293	78.2284	0.325065	-1.6212	10.4973	6.6723	10.0247	8.5848	1.16773	0.223703
miR396k-3p	C.cajan_40001	17748.8	23515.7	8469.6	20632.3	0.410503	-1.28454	1.2612	2.3023	1.0619	1.78175	0.595987	-0.746647
miR398a	C.cajan_25744	14.1093	0	0.8203	7.05467	0.116278	-3.10436	4.914	1.7419	3.8281	3.32795	1.15029	0.201995
miR398c-3p	C.cajan_25744	23.7631	0.946305	0.8203	12.3547	0.0663958	-3.91276	4.914	1.7419	3.8281	3.32795	1.15029	0.201995
miR399b-3p	C.cajan_05220	0	0.946305	2.4609	0.473153	5.20107	2.37881	1.1386	0.1432	0.422	0.6409	0.658449	-0.602856
miR399f	C.cajan_34791	1.48519	33.1207	4.1015	17.3029	0.237041	-2.07679	0.9767	1.3445	0.9146	1.1606	0.788041	-0.343658
miR408-3p	C.cajan_42701	2.22779	2.83892	0.8203	2.53335	0.3238	-1.62682	115.235	156.178	139.647	135.706	1.02904	0.0412943
miR408-5p	C.cajan_30682	444.073	86.1138	38.5541	265.094	0.145436	-2.78154	0.7996	0.9311	0.7753	0.86535	0.895938	-0.158529
miR408a-3p	C.cajan_42701	0.742597	0	0.8203	0.371299	2.20927	1.14357	115.235	156.178	139.647	135.706	1.02904	0.0412943
miR408a-5p	C.cajan_07255	2683	350.133	28.7105	1516.57	0.0189312	-5.72309	1.797	1.8077	1.6811	1.80235	0.932727	-0.100474
miR408b-5p	C.cajan_26603	210.898	48.2616	18.8669	129.58	0.145601	-2.77991	1.7665	1.6154	2.0635	1.69095	1.22032	0.287259
miR408c-5p	C.cajan_07255	2928.06	351.079	34.4526	1639.57	0.0210132	-5.57256	1.797	1.8077	1.6811	1.80235	0.932727	-0.100474
miR1507b	C.cajan_28136	8.91117	3.78522	13.9451	6.34819	2.1967	1.13534	2.9719	1.8955	3.5575	2.4337	1.46177	0.547712
miR170-3p	C.cajan_36156	3.71299	6.62414	0.8203	5.16856	0.15871	-2.65554	2.2756	1.6787	2.7918	1.97715	1.41203	0.497773
miR3633b-3p	C.cajan_29472	0.742597	8.51675	1.6406	4.62967	0.354366	-1.49669	5.996	9.0911	6.2055	7.54355	0.822623	-0.281696
miR384-5p	C.cajan_24269	5.19818	0.946305	6.5624	3.07224	2.13603	1.09493	13.4351	10.001	12.9718	11.718	1.10699	0.146646
miR394b-3p	C.cajan_20817	2.22779	0.946305	3.2812	1.58705	2.06749	1.04788	1.5123	0.2051	0.9573	0.8587	1.11482	0.156817
miR397-5p	C.cajan_19781	34.9021	2.83892	1.6406	18.8705	0.08694	-3.52384	20.819	9.9189	20.3288	15.3689	1.32272	0.403506
miR397a-5p	C.cajan_19781	12.6242	3.78522	4.1015	8.20469	0.499897	-1.0003	20.819	9.9189	20.3288	15.3689	1.32272	0.403506
miR403c	C.cajan_19118	5.19818	0.946305	0.8203	3.07224	0.267004	-1.90507	11.174	10.5336	12.6125	10.8538	1.16204	0.216654
miR4376a-3p	C.cajan_14536	6.68338	12.302	3.2812	9.49267	0.345656	-1.53259	2.9515	3.857	3.3054	3.40425	0.970963	-0.0425121
miR5076	C.cajan_13395	0.742597	0.946305	2.4609	0.844451	2.9142	1.5431	3.6518	3.3992	3.1632	3.5255	0.897234	-0.156443
miR5248	C.cajan_12178	5.94078	2.83892	9.0233	4.38985	2.05549	1.03949	18.1131	17.7102	17.302	17.9117	0.965963	-0.0499594
miR530d	C.cajan_24102	17.8223	15.1409	6.5624	16.4816	0.398165	-1.32856	2.4944	3.7311	2.0872	3.11275	0.670532	-0.576621
miR8724	C.cajan_09411	0	0.946305	3.2812	0.473153	6.93476	2.79385	4.1975	2.3708	3.0935	3.28415	0.941948	-0.08628
miRNA	Target	miRNA expression						target gene expression
		ICPA2047	ICPR2740	ICPH2740	MPV	H/MPV	logH/MPV	ICPA2047	ICPR2740	ICPH2740	MPV	H/MPV	logH/MPV
miR156aa	C.cajan_03018	1.4105	4.66872	8.46629	3.03961	2.78532	1.47784	3.4116	4.6417	4.5443	4.02665	1.12856	0.174478
miR156ac	C.cajan_03018	280.69	540.015	824.052	410.353	2.00815	1.00587	3.4116	4.6417	4.5443	4.02665	1.12856	0.174478
miR156b-5p	C.cajan_03018	698.199	28533.7	49776.1	14615.9	3.40561	1.76791	3.4116	4.6417	4.5443	4.02665	1.12856	0.174478
miR156s	C.cajan_44106	23.9786	57.5809	11.2884	40.7797	0.276814	-1.85301	7.4934	15.6673	15.2431	11.5803	1.31629	0.396477
miR159b	C.cajan_11466	558.559	602.265	238.467	580.412	0.410858	-1.28329	1.4158	2.9751	3.5428	2.19545	1.6137	0.690373
miR159d	C.cajan_41683	87.4512	44.3528	8.46629	65.902	0.128468	-2.96052	17.0492	20.0101	16.7727	18.5297	0.905182	-0.143721
miR160a	C.cajan_24724	122.714	23.3436	21.1657	73.0287	0.289827	-1.78673	23.4091	4.0685	4.2365	13.7388	0.30836	-1.69731
miR160b-5p	C.cajan_24724	124.124	26.4561	16.9326	75.2902	0.224897	-2.15266	23.4091	4.0685	4.2365	13.7388	0.30836	-1.69731
miR160d-5p	C.cajan_24724	4.23151	2.33436	1.41105	3.28293	0.429813	-1.21822	23.4091	4.0685	4.2365	13.7388	0.30836	-1.69731
miR160g	C.cajan_24724	143.871	16.3405	36.6872	80.1059	0.457984	-1.12663	23.4091	4.0685	4.2365	13.7388	0.30836	-1.69731
miR160g-5p	C.cajan_24724	8.46302	3.11248	1.41105	5.78775	0.243799	-2.03624	23.4091	4.0685	4.2365	13.7388	0.30836	-1.69731
miR160h	C.cajan_24724	163.618	32.681	23.9878	98.1497	0.2444	-2.03268	23.4091	4.0685	4.2365	13.7388	0.30836	-1.69731
miR160j	C.cajan_24724	112.84	23.3436	16.9326	68.0919	0.248672	-2.00768	23.4091	4.0685	4.2365	13.7388	0.30836	-1.69731
miR164a-5p	C.cajan_01726	4.23151	7.7812	2.8221	6.00635	0.469852	-1.08972	0.3061	3.8468	3.0325	2.07645	1.46043	0.546389
miR164h-5p	C.cajan_01726	11.284	33.4592	9.87733	22.3716	0.441512	-1.17947	0.3061	3.8468	3.0325	2.07645	1.46043	0.546389
miR166c	C.cajan_28043	11.284	7.00308	4.23314	9.14355	0.462965	-1.11103	12.2911	0.7445	0.91	6.5178	0.139618	-2.84045
miR166d-5p	C.cajan_09813	28.2101	16.3405	2.8221	22.2753	0.126692	-2.98061	0.0829	2.3457	1.5229	1.2143	1.25414	0.326696
miR166e	C.cajan_00323	1224.32	1641.83	7402.36	1433.07	5.16537	2.36887	0.831	0.7868	1.0069	0.8089	1.24478	0.315887
miR166e-5p	C.cajan_41132	18.3365	3.8906	2.8221	11.1136	0.253932	-1.97748	47.3862	97.3138	81.5669	72.35	1.12739	0.172991
miR166g-5p	C.cajan_09813	12.6945	14.7843	1.41105	13.7394	0.102701	-3.28348	0.0829	2.3457	1.5229	1.2143	1.25414	0.326696
miR166i-3p	C.cajan_00323	1021.2	729.876	3148.05	875.54	3.59555	1.84621	0.831	0.7868	1.0069	0.8089	1.24478	0.315887
miR166k-5p	C.cajan_41132	2.82101	3.8906	1.41105	3.3558	0.42048	-1.24989	47.3862	97.3138	81.5669	72.35	1.12739	0.172991
miR166l-5p	C.cajan_41132	8.46302	3.8906	1.41105	6.17681	0.228443	-2.1301	47.3862	97.3138	81.5669	72.35	1.12739	0.172991
miR166n	C.cajan_00323	486.624	1174.96	4015.84	830.792	4.83375	2.27314	0.831	0.7868	1.0069	0.8089	1.24478	0.315887
miR166t	C.cajan_00323	1.4105	3.8906	5.64419	2.65055	2.12944	1.09047	0.831	0.7868	1.0069	0.8089	1.24478	0.315887
miR168	C.cajan_19386	197.47	100.377	348.529	148.924	2.34031	1.2267	0.3097	2.6631	2.5195	1.4864	1.69503	0.761315
miR169a-3p	C.cajan_09962	0	0.77812	1.41105	0.38906	3.62681	1.8587	7.9791	7.2977	6.863	7.6384	0.898487	-0.154431
miR169e	C.cajan_06683	2.82101	0.77812	8.46629	1.79956	4.70463	2.23408	1.4768	1.751	1.5384	1.6139	0.953219	-0.0691205
miR169f-5p	C.cajan_15585	0	3.11248	4.23314	1.55624	2.72011	1.44366	42.9622	34.9495	32.8965	38.9558	0.844456	-0.243906
miR169n	C.cajan_11552	1.4105	0	1.41105	0.705252	2.00077	1.00056	15.3309	14.9487	14.7335	15.1398	0.973163	-0.039246
miR169r-5p	C.cajan_11552	0	2.33436	2.8221	1.16718	2.41788	1.27374	15.3309	14.9487	14.7335	15.1398	0.973163	-0.039246
miR319-5p	C.cajan_27571	365.32	203.089	77.6076	284.205	0.273069	-1.87266	2.7541	3.5659	2.9898	3.16	0.946139	-0.0798756
miR393b-5p	C.cajan_01387	1.4105	0	2.8221	0.705252	4.00154	2.00056	64.2947	341.364	311.442	202.829	1.53549	0.618697
miR393i	C.cajan_01387	11.284	7.00308	31.043	9.14355	3.39507	1.76344	64.2947	341.364	311.442	202.829	1.53549	0.618697
miR171c-3p	C.cajan_36156	1.4105	0	1.41105	0.705252	2.00077	1.00056	2.0202	2.6153	2.537	2.31775	1.0946	0.130399
miR171f	C.cajan_36156	1.4105	0	2.8221	0.705252	4.00154	2.00056	2.0202	2.6153	2.537	2.31775	1.0946	0.130399
miR171l	C.cajan_12645	1.4105	0	2.8221	0.705252	4.00154	2.00056	1.0479	4.7933	4.3047	2.9206	1.47391	0.559648
miR171s	C.cajan_26971	313.132	464.538	1619.88	388.835	4.16599	2.05866	4.9162	3.6322	3.381	4.2742	0.791025	-0.338204
miR172a-3p	C.cajan_13611	4.23151	5.44684	1.41105	4.83917	0.291588	-1.77799	2.6695	20.1377	18.0768	11.4036	1.58518	0.66465
miR172b-5p	C.cajan_45119	60.6516	0	1.41105	30.3258	0.0465296	-4.42571	17.3055	19.6205	17.5721	18.463	0.951747	-0.0713504
miR172d-5p	C.cajan_38403	4.23151	19.453	5.64419	11.8423	0.476615	-1.06911	9.8653	12.3012	11.9636	11.0832	1.07943	0.110271
miR172e	C.cajan_13611	14.105	3.8906	19.7547	8.99782	2.1955	1.13455	2.6695	20.1377	18.0768	11.4036	1.58518	0.66465
miR172j	C.cajan_30198	21.1576	20.2311	8.46629	20.6943	0.409111	-1.28943	103.345	200.696	186.461	152.021	1.22655	0.294608
miR2118a	C.cajan_14233	2.82101	7.00308	11.2884	4.91204	2.2981	1.20044	6.0413	8.7933	9.2337	7.4173	1.24489	0.316015
miR2118b-3p	C.cajan_29472	101.556	80.9245	200.369	91.2404	2.19605	1.13491	6.8264	4.4035	4.772	5.61495	0.849874	-0.234679
miR2118f	C.cajan_32530	70.5252	41.2404	142.516	55.8828	2.55026	1.35065	1.0287	3.4681	3.564	2.2484	1.58513	0.664599
miR395a	C.cajan_07462	5.64201	3.8906	14.1105	4.76631	2.96046	1.56582	61.3418	73.7769	67.3778	67.5593	0.997313	-0.00388213
miR395b	C.cajan_07462	0	0.77812	1.41105	0.38906	3.62681	1.8587	61.3418	73.7769	67.3778	67.5593	0.997313	-0.00388213
miR395d	C.cajan_07462	25.3891	3.8906	4.23314	14.6398	0.289152	-1.7901	61.3418	73.7769	67.3778	67.5593	0.997313	-0.00388213
miR395e	C.cajan_07462	12.6945	2.33436	2.8221	7.51444	0.375556	-1.4129	61.3418	73.7769	67.3778	67.5593	0.997313	-0.00388213
miR396-3p	C.cajan_46049	0	3.11248	5.64419	1.55624	3.62681	1.8587	6.076	16.3896	14.9879	11.2328	1.3343	0.416081
miR396-5p	C.cajan_08308	2.82101	3.11248	7.05524	2.96674	2.37811	1.24981	15.1263	15.5844	16.1588	15.3553	1.05232	0.0735787
miR396c-5p	C.cajan_10542	0	1.55624	4.23314	0.77812	5.44022	2.44366	50.8004	45.3198	42.4532	48.0601	0.883336	-0.178966
miR396h	C.cajan_10725	7.05252	23.3436	35.2762	15.1981	2.3211	1.21481	1.5789	1.7616	1.7174	1.67025	1.02823	0.040162
miR399a-3p	C.cajan_34791	77.5777	0	2.8221	38.7888	0.0727553	-3.7808	4.7275	1.6832	2.0462	3.20535	0.63837	-0.647535
miR399b	C.cajan_34791	1146.74	164.961	63.4971	655.85	0.0968165	-3.3686	4.7275	1.6832	2.0462	3.20535	0.63837	-0.647535
miR399f	C.cajan_34791	125.535	6.22496	8.46629	65.8799	0.128511	-2.96004	4.7275	1.6832	2.0462	3.20535	0.63837	-0.647535
miR408-5p	C.cajan_30682	2839.34	33.4592	9.87733	1436.4	0.00687644	-7.18412	1.1773	11.2748	11.2733	6.22605	1.81067	0.856521
miR408a-5p	C.cajan_07255	10567.5	27.2342	45.1535	5297.36	0.00852377	-6.87429	49.8695	2.2463	2.0437	26.0579	0.0784292	-3.67247
miR408c-3p	C.cajan_42701	882.975	2.33436	5.64419	442.655	0.0127508	-6.29327	151.73	77.7847	89.37	114.757	0.778775	-0.360722
miR408c-5p	C.cajan_07255	10836.9	24.8998	59.264	5430.9	0.0109124	-6.51789	49.8695	2.2463	2.0437	26.0579	0.0784292	-3.67247
miR482a-3p	C.cajan_00615	4359.87	3392.6	8663.83	3876.23	2.23512	1.16035	0.8197	4.3578	3.5741	2.58875	1.38063	0.465324
miR482c-3p	C.cajan_41332	3925.43	2985.65	7566.04	3455.54	2.18954	1.13063	24.5221	27.3946	25.241	25.9583	0.972365	-0.0404296
miR482c-5p	C.cajan_13157	4513.61	7175.04	1607.18	5844.33	0.274999	-1.8625	0.7361	0.8321	0.8628	0.7841	1.10037	0.137989
miR482e	C.cajan_25434	4.23151	5.44684	11.2884	4.83917	2.33271	1.22201	9.525	6.5973	5.7574	8.06115	0.714216	-0.485568
miR1510b-5p	C.cajan_14507	253.891	207.758	469.879	230.824	2.03566	1.02549	29.0422	7.9537	9.5717	18.4979	0.517447	-0.950518
miR1515a	C.cajan_13647	5.64201	14.0062	22.5768	9.82409	2.2981	1.20044	34.5015	39.553	36.7555	37.0273	0.992661	-0.0106273
miR1863	C.cajan_40594	8.46302	4.66872	22.5768	6.56587	3.4385	1.78178	2.2162	2.3491	2.6977	2.28265	1.18183	0.24102
miR2119	C.cajan_23273	104204	3993.31	1461.85	54098.5	0.0270219	-5.20973	5.7916	2.0971	0.8599	3.94435	0.218008	-2.19755
miR2218	C.cajan_29472	23688	12421.1	45521.8	18054.6	2.52135	1.33419	6.8264	4.4035	4.772	5.61495	0.849874	-0.234679
miR3633b-3p	C.cajan_29472	5.64201	0.77812	9.87733	3.21007	3.07699	1.62152	6.8264	4.4035	4.772	5.61495	0.849874	-0.234679
miR3711	C.cajan_21108	118.482	23.3436	179.203	70.9129	2.52709	1.33747	2.3274	2.9051	2.7135	2.61625	1.03717	0.0526545
miR384-5p	C.cajan_24269	16.926	9.33744	2.8221	13.1317	0.214906	-2.21822	15.9011	35.8232	33.2327	25.8621	1.28499	0.361761
miR394b-3p	C.cajan_20817	8.46302	1.55624	1.41105	5.00963	0.281667	-1.82794	3.2832	1.7842	1.7005	2.5337	0.671153	-0.575287
miR394b-5p	C.cajan_24269	53.5991	60.6933	4.23314	57.1462	0.0740756	-3.75486	15.9011	35.8232	33.2327	25.8621	1.28499	0.361761
miR394c	C.cajan_24269	50.7781	43.5747	4.23314	47.1764	0.0897301	-3.47826	15.9011	35.8232	33.2327	25.8621	1.28499	0.361761
miR397-5p	C.cajan_19781	397.762	3.11248	2.8221	200.437	0.0140797	-6.15024	4.7783	2.3363	2.824	3.5573	0.793861	-0.333043
miR397a-5p	C.cajan_19781	401.993	1.55624	1.41105	201.775	0.00699318	-7.15984	4.7783	2.3363	2.824	3.5573	0.793861	-0.333043
miR4349	C.cajan_35010	1.4105	0	1.41105	0.705252	2.00077	1.00056	1.3889	7.3715	5.3869	4.3802	1.22983	0.298459
miR4376	C.cajan_16502	145.282	9.33744	32.4541	77.3096	0.419794	-1.25225	2.0046	20.6574	18.6974	11.331	1.65011	0.722562
miR4376a-3p	C.cajan_14536	47.9571	3.11248	4.23314	25.5348	0.165779	-2.59266	0.9542	11.1721	8.1144	6.06315	1.33831	0.420417
miR4387c	C.cajan_28443	4.23151	2.33436	1.41105	3.28293	0.429813	-1.21822	9.0415	19.4091	17.9472	14.2253	1.26164	0.3353
miR4414b	C.cajan_00315	324.416	111.271	39.5093	217.843	0.181366	-2.46303	2.7101	7.7799	6.1587	5.245	1.1742	0.231683
miR5076	C.cajan_13395	8.46302	3.11248	1.41105	5.78775	0.243799	-2.03624	4.9455	7.5536	7.1717	6.24955	1.14755	0.198563
miR5288	C.cajan_31762	0	1.55624	4.23314	0.77812	5.44022	2.44366	23.6848	32.9614	31.5253	28.3231	1.11306	0.154531
miR5293	C.cajan_44528	0	1.55624	2.8221	0.77812	3.62681	1.8587	10.4147	9.7369	8.2502	10.0758	0.818813	-0.288393
miR530c	C.cajan_24102	4.23151	14.0062	18.3436	9.11883	2.01162	1.00836	2.1335	6.0289	5.6481	4.0812	1.38393	0.468772
miR5374-5p	C.cajan_31356	1.4105	2.33436	5.64419	1.87243	3.01436	1.59185	0.4457	2.4126	1.7086	1.42915	1.19554	0.257657
miR5559-5p	C.cajan_22568	2088.96	1460.53	382.394	1774.74	0.215464	-2.21448	1559.39	463.549	454.431	1011.47	0.449279	-1.15432
miR5672	C.cajan_12855	15.5155	8.55932	5.64419	12.0374	0.468887	-1.09269	6.4548	13.588	7.7616	10.0214	0.774503	-0.368658
miR829-3p.1	C.cajan_01927	0	0.77812	2.8221	0.38906	7.25363	2.8587	10.5727	6.8677	5.954	8.7202	0.682783	-0.550502
miR8724	C.cajan_09411	0	0.77812	1.41105	0.38906	3.62681	1.8587	6.6785	3.6426	3.646	5.16055	0.706514	-0.50121

## Sheet: Table S20
Table S20. REVIGO amalgamated GO biological process associated with the hybrid-MPV DEGs for ICPH 2671 and ICPH 2740 hybrid combinations. The single unified GO terms obtained from REVIGO are clustered according to a broader classifications. To further simplify the interpretation of the findings, the clusters are then amalgamated to produce 'major clusters' with the broad classifications.
ICPH 2671 hybrid combination
Unified GO term_ID	Description	Frequency in database	Uniqueness	Dispensability	Major cluster description
GO:0007623	circadian rhythm	0.00057	0.978	0	Abiotic stress response
GO:0009620	response to fungus	0.00035	0.768	0	Biotic defense response
GO:0009628	response to abiotic stimulus	0.00571	0.728	0.355	Abiotic stress response
GO:0001101	response to acid chemical	0.00124	0.653	0.346	Biotic defense response
GO:0033993	response to lipid	0.00226	0.597	0.687	Others
GO:1901698	response to nitrogen compound	0.00178	0.645	0.518	Others
GO:1901700	response to oxygen-containing compound	0.00503	0.62	0.611	Others
GO:0071369	cellular response to ethylene stimulus	6e-05	0.63	0.685	Abiotic stress response
GO:0097305	response to alcohol	0.00055	0.608	0.476	Others
GO:0009266	response to temperature stimulus	0.00213	0.712	0.312	Abiotic stress response
GO:0009611	response to wounding	0.00127	0.739	0.253	Biotic defense response
GO:0009607	response to biotic stimulus	0.00342	0.737	0.299	Biotic defense response
GO:0009605	response to external stimulus	0.0137	0.71	0.391	Abiotic stress response
GO:0010200	response to chitin	4e-05	0.638	0.672	Biotic defense response
GO:0009719	response to endogenous stimulus	0.00526	0.729	0.338	Others
GO:0006952	defense response	0.00568	0.712	0.497	Biotic defense response
GO:0006950	response to stress	0.04575	0.68	0.562	Abiotic stress response
GO:0080029	cellular response to boron-containing substance levels	0	0.714	0.406	Abiotic stress response
GO:0042221	response to chemical	0.03071	0.69	0.475	Abiotic stress response
GO:0010033	response to organic substance	0.009	0.605	0.675	Abiotic stress response
GO:0010036	response to boron-containing substance	0	0.747	0.178	Abiotic stress response
GO:0010035	response to inorganic substance	0.00317	0.632	0.559	Abiotic stress response
GO:0071495	cellular response to endogenous stimulus	0.00402	0.641	0.343	Others
GO:0009788	negative regulation of abscisic acid-activated signaling pathway	3e-05	0.491	0.65	Abiotic stress response
GO:0048511	rhythmic process	0.00077	0.978	0	Abiotic stress response
GO:0050896	response to stimulus	0.1221	0.981	0	Others
GO:0065007	biological regulation	0.20498	0.982	0	Others
GO:1901615	organic hydroxy compound metabolic process	0.00831	0.944	0	Plant growth
GO:0052314	phytoalexin metabolic process	1e-05	0.845	0.008	Plant growth
GO:0010120	camalexin biosynthetic process	0	0.77	0.647	Others
GO:0016998	cell wall macromolecule catabolic process	0.00059	0.911	0.037	Plant growth
GO:0042537	benzene-containing compound metabolic process	0.00162	0.886	0.043	Plant growth
GO:0050794	regulation of cellular process	0.1884	0.659	0.698	Abiotic stress response
GO:0006783	heme biosynthetic process	0.00244	0.808	0.138	Others
GO:0080090	regulation of primary metabolic process	0.11675	0.624	0.619	Plant growth
GO:0023057	negative regulation of signaling	0.0029	0.728	0.199	Plant growth/ biotic defense response/ abiotic stress response
GO:0010337	regulation of salicylic acid metabolic process	1e-05	0.778	0.634	Plant growth/ biotic defense response/ abiotic stress response
GO:0019438	aromatic compound biosynthetic process	0.16954	0.767	0.477	Biotic defense response
GO:0018130	heterocycle biosynthetic process	0.17388	0.775	0.465	Others
GO:1901362	organic cyclic compound biosynthetic process	0.17871	0.78	0.455	Biotic defense response
GO:0018958	phenol-containing compound metabolic process	0.00085	0.859	0.127	Plant growth/ biotic defense response/ abiotic stress response
GO:0009696	salicylic acid metabolic process	3e-05	0.868	0.54	Plant growth/ biotic defense response/ abiotic stress response
GO:0006879	cellular iron ion homeostasis	0.0011	0.802	0.146	Abiotic stress response
GO:0044271	cellular nitrogen compound biosynthetic process	0.22502	0.765	0.519	Biotic defense response
GO:0034654	nucleobase-containing compound biosynthetic process	0.14533	0.719	0.371	Plant growth
GO:0019222	regulation of metabolic process	0.11942	0.696	0.332	Plant growth
ICPH 2740 hybrid combination
Unified GO term_ID	Description	Frequency in database	Uniqueness	Dispensability	Major cluster description
GO:0009627	systemic acquired resistance	5e-05	0.943	0	Biotic defense response
GO:0009266	response to temperature stimulus	0.00213	0.904	0.646	Abiotic stress response
GO:0071258	cellular response to gravity	0	0.909	0.422	Abiotic stress response
GO:0009628	response to abiotic stimulus	0.00571	0.933	0.245	Abiotic stress response
GO:0006950	response to stress	0.04575	0.927	0.448	Abiotic stress response
GO:0010035	response to inorganic substance	0.00317	0.926	0.338	Abiotic stress response
GO:0080167	response to karrikin	6e-05	0.917	0.248	Others
GO:0009812	flavonoid metabolic process	0.00018	0.94	0	Biotic defense response
GO:0009888	tissue development	0.00491	0.854	0	Plant growth
GO:0090558	plant epidermis development	0.00013	0.86	0.501	Plant growth
GO:0048316	seed development	0.00034	0.807	0.538	Plant growth
GO:0090626	plant epidermis morphogenesis	5e-05	0.832	0.559	Plant growth
GO:0055062	phosphate ion homeostasis	0.00035	0.958	0	Abiotic stress response
GO:0071669	plant-type cell wall organization or biogenesis	0.00037	0.938	0	Plant growth
GO:0009834	plant-type secondary cell wall biogenesis	5e-05	0.898	0.516	Plant growth
GO:0019748	secondary metabolic process	0.00138	0.858	0.009	Biotic defense response
GO:0006544	glycine metabolic process	0.00221	0.693	0.293	Biotic defense response
GO:0055086	nucleobase-containing small molecule metabolic process	0.04917	0.627	0.41	Biotic defense response
GO:0009208	pyrimidine ribonucleoside triphosphate metabolic process	0.00145	0.574	0.648	Biotic defense response
GO:0044267	cellular protein metabolic process	0.14293	0.825	0.404	Biotic defense response
GO:0006165	nucleoside diphosphate phosphorylation	0.006	0.58	0.546	Biotic defense response
GO:0006167	AMP biosynthetic process	0.00115	0.522	0.643	Biotic defense response
GO:0006414	translational elongation	0.00777	0.673	0.333	Biotic defense response
GO:1901564	organonitrogen compound metabolic process	0.17886	0.802	0.217	Biotic defense response
GO:0046939	nucleotide phosphorylation	0.00792	0.57	0.619	Biotic defense response
GO:1901566	organonitrogen compound biosynthetic process	0.14064	0.635	0.506	Biotic defense response
GO:0044281	small molecule metabolic process	0.15138	0.783	0.29	Biotic defense response
GO:0043604	amide biosynthetic process	0.06374	0.69	0.655	Biotic defense response
GO:0043603	cellular amide metabolic process	0.06879	0.796	0.264	Biotic defense response
GO:0009132	nucleoside diphosphate metabolic process	0.00698	0.575	0.602	Biotic defense response
GO:0072522	purine-containing compound biosynthetic process	0.01502	0.596	0.372	Biotic defense response
GO:0072521	purine-containing compound metabolic process	0.02673	0.712	0.142	Biotic defense response
GO:0009147	pyrimidine nucleoside triphosphate metabolic process	0.00248	0.585	0.296	Biotic defense response
GO:0005996	monosaccharide metabolic process	0.00817	0.731	0.138	Biotic defense response
GO:0009141	nucleoside triphosphate metabolic process	0.01605	0.543	0.677	Biotic defense response
GO:0009698	phenylpropanoid metabolic process	0.00021	0.793	0.104	Biotic defense response
GO:0046039	GTP metabolic process	0.00104	0.539	0.637	Biotic defense response
GO:0046033	AMP metabolic process	0.00124	0.557	0.647	Biotic defense response
GO:1901659	glycosyl compound biosynthetic process	0.01466	0.573	0.668	Biotic defense response
GO:1901657	glycosyl compound metabolic process	0.02961	0.657	0.189	Biotic defense response
GO:0009058	biosynthetic process	0.31611	0.95	0.018	Others
GO:0006323	DNA packaging	0.00227	0.877	0.023	Others
GO:0071824	protein-DNA complex subunit organization	0.00238	0.87	0.596	Others
GO:0006333	chromatin assembly or disassembly	0.0012	0.864	0.38	Others
GO:0065004	protein-DNA complex assembly	0.002	0.855	0.565	Others
GO:0018160	peptidyl-pyrromethane cofactor linkage	0.00029	0.898	0.027	Others
GO:0019538	protein metabolic process	0.18489	0.861	0.339	Plant growth
GO:0010467	gene expression	0.19671	0.872	0.115	Others
GO:0005975	carbohydrate metabolic process	0.0526	0.897	0.052	Plant growth
GO:0010143	cutin biosynthetic process	2e-05	0.892	0.059	Abiotic stress response
GO:0009813	flavonoid biosynthetic process	0.00016	0.886	0.084	Biotic defense response
GO:0044711	single-organism biosynthetic process	0.10864	0.72	0.462	Biotic defense response
GO:0006556	S-adenosylmethionine biosynthetic process	0.0005	0.863	0.102	Biotic defense response
GO:0009059	macromolecule biosynthetic process	0.19548	0.763	0.558	Biotic defense response
GO:0044249	cellular biosynthetic process	0.30048	0.749	0.658	Biotic defense response
GO:0044271	cellular nitrogen compound biosynthetic process	0.22502	0.695	0.587	Biotic defense response
GO:1901576	organic substance biosynthetic process	0.30365	0.764	0.179	Biotic defense response
GO:0034645	cellular macromolecule biosynthetic process	0.19291	0.729	0.555	Biotic defense response
